# Supplementary material for: Human leukocyte antigen class II gene diversity tunes antibody repertoires to common pathogens
Source: Front Immunol. 2022 Aug 8;13:856497. doi: 10.3389/fimmu.2022.856497 (PMC9393332; doi:10.3389/fimmu.2022.856497)
Supplement: Supplementary Table 1 — HLA genotypes for each study subject inferred by using HLA*LA and HLA-HD. [file DataSheet_1.zip]

Archive with 13 entries (13 files):
- Supplementary Material/Supplementary Figure 1.PDF
- Supplementary Material/Supplementary Figure 2.PDF
- Supplementary Material/Supplementary Figure 3.PDF
- Supplementary Material/Supplementary Figure 4.PDF
- Supplementary Material/Supplementary Figure 5.PDF
- Supplementary Material/Supplementary Figure 6.PDF
- Supplementary Material/Supplementary Table 1.XLSX
- Supplementary Material/Supplementary Table 2.XLSX
- Supplementary Material/Supplementary Table 3.XLSX
- Supplementary Material/Supplementary Table 4.PDF
- Supplementary Material/Supplementary Table 5.XLSX
- Supplementary Material/Supplementary Table 6.PDF
- Supplementary Material/Supplementary Table 7.XLSX
