# Supplementary material for: Human leukocyte antigen class II gene diversity tunes antibody repertoires to common pathogens
Source: Front Immunol. 2022 Aug 8;13:856497. doi: 10.3389/fimmu.2022.856497 (PMC9393332; doi:10.3389/fimmu.2022.856497)
Supplement: Supplementary Table 1 — HLA genotypes for each study subject inferred by using HLA*LA and HLA-HD. [file DataSheet_1.zip › Supplementary Material/Supplementary Table 2.XLSX]

## Sheet: Supplementary Table 2
Sample_ID	Sex	Age	Heterozygosity_Rate	Principal_Component_1	Principal_Component_2	Principal_Component_3	Principal_Component_4
Sample_1	Male	27	0.247006	-0.033373	-0.0536925	-0.00407607	0.0444006
Sample_2	Female	26	0.258331	-0.0318018	-0.0534991	-0.00485845	0.0412722
Sample_3	Female	25	0.285206	-0.0328262	-0.0377015	-0.0122671	0.00818367
Sample_4	Female	29	0.26591	-0.0282487	-0.0510596	-0.00685905	0.0388104
Sample_5	Male	25	0.279602	-0.0323697	-0.0389648	-0.0109193	0.00380647
Sample_6	Male	23	0.269074	-0.0293395	-0.0485807	-0.00632647	0.036515
Sample_7	Male	24	0.197731	-0.0258231	-0.0485417	-0.00612584	0.0380613
Sample_8	Male	24	0.266519	-0.0242767	-0.0448169	-0.00744528	0.027676
Sample_9	Male	32	0.248428	-0.0350033	-0.0542794	-0.00458449	0.0516885
Sample_10	Male	33	0.19599	-0.0354203	-0.0388495	-0.013422	0.00563471
Sample_11	Female	28	0.262051	-0.0320321	-0.0530789	-0.00584246	0.0493691
Sample_12	Female	27	0.268946	-0.034923	-0.0414758	-0.00899935	0.00913367
Sample_13	Female	25	0.267303	-0.0260253	-0.0509136	-0.00528073	0.0375671
Sample_14	Male	43	0.27438	0.0240285	-0.0187984	-0.0166687	-0.00029436
Sample_15	Female	45	0.256763	-0.0232457	-0.0495433	-0.00560717	0.0387054
Sample_16	Female	34	0.246142	-0.0351282	-0.0389906	-0.00945693	0.0151682
Sample_17	Male	31	0.276947	-0.0302944	-0.031898	-0.0141376	0.0021039
Sample_18	Male	22	0.270143	-0.0318718	-0.0533024	-0.00425417	0.0410791
Sample_19	Female	55	0.266265	-0.029177	-0.0520164	-0.00822879	0.0425314
Sample_20	Female	54	0.265045	-0.0374465	-0.0404342	-0.00725199	0.00799468
Sample_21	Female	29	0.266551	-0.025669	-0.0377107	-0.0104618	0.0101065
Sample_22	Male	35	0.251636	-0.0367644	-0.0376564	-0.00979534	0.00346862
Sample_23	Female	32	0.273304	-0.0355577	-0.0409969	-0.00940755	0.00880552
Sample_24	Female	33	0.267885	-0.0371119	-0.0368773	-0.0103337	0.00385256
Sample_25	Male	38	0.278671	-0.0145964	-0.0464147	-0.0047312	0.0317576
Sample_26	Male	21	0.270158	-0.0297569	-0.0519718	-0.00556251	0.040239
Sample_27	Female	58	0.277029	-0.0215824	-0.0424878	-0.010055	0.0230273
Sample_28	Male	36	0.279205	-0.0303013	-0.0504316	-0.00638737	0.0391902
Sample_29	Female	61	0.262819	-0.0265335	-0.0377811	-0.0108417	0.00838015
Sample_30	Female	27	0.254962	-0.0254052	-0.0463842	-0.00693836	0.0351518
Sample_31	Male	32	0.271649	-0.0183327	-0.0439288	-0.00808013	0.0319999
Sample_32	Male	42	0.264055	-0.0374548	-0.0409049	-0.0100012	0.00560563
Sample_33	Male	44	0.270045	-0.0303727	-0.0511609	-0.00683214	0.0389358
Sample_34	Female	30	0.26151	-0.0328958	-0.0532677	-0.00573307	0.0476671
Sample_35	Male	33	0.277638	0.108312	-0.00523781	-0.0065939	0.00690939
Sample_36	Male	29	0.26706	-0.0319891	-0.0526196	-0.00498609	0.0474351
Sample_37	Female	24	0.264786	-0.0285853	-0.0513942	-0.00580731	0.037556
Sample_38	Male	35	0.273792	-0.0335101	-0.0380176	-0.00991284	0.00996994
Sample_39	Male	39	0.27799	-0.0330734	-0.046364	-0.00805763	0.0275748
Sample_40	Male	46	0.254045	-0.0300215	-0.0519308	-0.00535695	0.0414047
Sample_41	Male	44	0.274332	-0.019568	-0.0473204	-0.00300023	0.0308973
Sample_42	Male	40	0.274863	-0.0322574	-0.0378044	-0.0117341	0.00655161
Sample_43	Female	54	0.261634	-0.0368361	-0.0379497	-0.0106657	0.00346653
Sample_44	Male	40	0.20643	-0.0252253	-0.0494247	-0.00283701	0.0320693
Sample_45	Male	29	0.272982	-0.034424	-0.0395395	-0.0119202	0.00571471
Sample_46	Female	26	0.2786	-0.0295683	-0.0471296	-0.00780635	0.0320804
Sample_47	Female	45	0.269185	-0.0360039	-0.039088	-0.0138846	0.00595883
Sample_48	Female	24	0.272072	-0.0312227	-0.0496152	-0.00675538	0.0383241
Sample_49	Male	35	0.237695	0.0279375	-0.00665708	-0.0253434	-0.00583575
Sample_50	Male	29	0.259361	-0.0327362	-0.0376119	-0.00885662	0.00840388
Sample_51	Female	30	0.272404	-0.0219983	-0.0467929	-0.00394957	0.0330739
Sample_52	Male	39	0.265143	-0.0309438	-0.0392567	-0.00866706	0.00843221
Sample_53	Male	29	0.258896	-0.02722	-0.0508922	-0.00638799	0.0389891
Sample_54	Female	23	0.269312	-0.0356669	-0.0398965	-0.0119405	0.00510784
Sample_55	Male	30	0.282787	0.00210596	-0.0326867	-0.00942671	0.0164433
Sample_56	Female	29	0.267549	-0.0291331	-0.0488856	-0.00649078	0.0340016
Sample_57	Male	41	0.25751	-0.0330154	-0.00226061	-0.0375557	-0.0181474
Sample_58	Male	27	0.259587	-0.0323656	-0.0518627	-0.00367951	0.0409203
Sample_59	Female	27	0.260077	-0.034098	-0.0397873	-0.0107027	0.00614386
Sample_60	Male	70	0.251908	-0.0396329	-0.0372241	-0.0122824	0.0042902
Sample_61	Female	34	0.28	0.0625493	-0.0178875	-0.00855227	0.0142607
Sample_62	Female	50	0.281806	-0.0234232	-0.0388529	-0.00902742	0.0179978
Sample_63	Female	58	0.26448	-0.0342004	-0.041017	-0.0115945	0.00641657
Sample_64	Male	23	0.209298	-0.0326878	-0.0499055	-0.00500355	0.0382207
Sample_65	Female	30	0.254798	-0.0254966	-0.0498033	-0.00550578	0.0412355
Sample_66	Female	30	0.282592	0.00927271	-0.0320655	-0.00826668	0.0186273
Sample_67	Female	39	0.259109	-0.0318713	-0.0384131	-0.0109924	0.00783414
Sample_68	Female	35	0.269282	-0.0326949	-0.0533678	-0.00505794	0.0432149
Sample_69	Male	50	0.270319	-0.0276238	-0.0468718	0.000231635	0.0166402
Sample_70	Female	50	0.267962	-0.0262968	-0.0405775	-0.00870695	0.0258235
Sample_71	Female	23	0.275049	-0.0165993	-0.0373715	-0.00989395	0.0103787
Sample_72	Male	28	0.275657	-0.0319605	-0.0494633	-0.00495049	0.0297533
Sample_73	Male	31	0.264005	-0.0352748	-0.0387171	-0.0119231	0.00798535
Sample_74	Female	63	0.275579	-0.0219503	-0.0502535	-0.00468907	0.0420974
Sample_75	Male	66	0.256682	-0.0319787	-0.0401799	-0.00999577	0.0141205
Sample_76	Male	53	0.277233	-0.0338314	-0.0398234	-0.0123361	0.00930022
Sample_77	Male	52	0.274684	-0.0260095	-0.0463763	-0.00891711	0.0306133
Sample_78	Female	32	0.269106	-0.0343234	0.00153242	-0.0396107	-0.0230688
Sample_79	Female	36	0.254578	-0.0324241	-0.0511089	-0.00736862	0.0396302
Sample_80	Male	46	0.24813	-0.0358597	-0.0402528	-0.0112537	0.00619897
Sample_81	Female	47	0.272018	-0.0311052	-0.0519664	-0.00493442	0.0424782
Sample_82	Male	25	0.262154	-0.0364021	-0.0402432	-0.0115226	0.00485662
Sample_83	Male	27	0.220357	-0.0328481	-0.0374391	-0.0121897	0.0068948
Sample_84	Male	32	0.271701	-0.0296773	-0.0496018	-0.00607931	0.0374376
Sample_85	Male	22	0.2741	-0.0343686	-0.0391069	-0.0108811	0.00701529
Sample_86	Male	30	0.255857	-0.0358355	-0.0395452	-0.011518	0.00579317
Sample_87	Male	29	0.265168	-0.0344603	-0.0401875	-0.0115093	0.00531749
Sample_88	Female	28	0.259891	-0.0264592	-0.0497712	-0.00599112	0.0382179
Sample_89	Female	54	0.263199	-0.0327362	-0.0522347	-0.00517291	0.0430936
Sample_90	Male	62	0.2643	-0.0280047	-0.0476887	-0.0066804	0.0325247
Sample_91	Male	25	0.280964	0.0167057	-0.0347997	-0.00525692	0.0196527
Sample_92	Male	26	0.262182	-0.0274803	-0.0509509	-0.0051455	0.0384802
Sample_93	Male	22	0.27351	-0.0340389	-0.0536409	-0.00570246	0.0443623
Sample_94	Female	29	0.267322	-0.0341944	-0.0363744	-0.01162	0.00466751
Sample_95	Male	44	0.265829	-0.0290284	-0.0520601	-0.00524486	0.0381903
Sample_96	Male	48	0.266742	-0.0115423	-0.0478388	-0.00783043	0.0433739
Sample_97	Male	46	0.262621	-0.031901	-0.0526488	-0.00601753	0.0380967
Sample_98	Male	22	0.273862	-0.0306106	-0.0524863	-0.00410845	0.0420107
Sample_99	Female	25	0.274718	-0.0266421	-0.0497614	-0.00677235	0.0388197
Sample_100	Female	63	0.27247	-0.0200836	-0.0480032	-0.00436655	0.0318169
Sample_101	Female	46	0.249789	-0.0372567	-0.0386767	-0.0128702	0.00543955
Sample_102	Female	66	0.276076	-0.0294617	-0.0498814	-0.00570821	0.038175
Sample_103	Female	29	0.265323	-0.0288308	-0.0490509	-0.00630186	0.0368415
Sample_104	Male	36	0.270444	-0.0123619	-0.0443249	-0.00416599	0.0310696
Sample_105	Male	33	0.211948	-0.0233666	-0.0475354	-0.00207245	0.0336372
Sample_106	Female	54	0.275352	0.052766	-0.0221514	-0.00973051	0.0100189
Sample_107	Male	21	0.271103	-0.0285789	-0.0486947	-0.00788619	0.0350804
Sample_108	Female	57	0.24273	-0.0328685	-0.054167	-0.00501243	0.0468885
Sample_109	Male	45	0.272196	-0.0312411	-0.0513769	-0.00595283	0.0398793
Sample_110	Male	46	0.270874	-0.0242266	-0.0458105	-0.00422846	0.0233543
Sample_111	Female	43	0.271845	-0.0208631	-0.0464624	-0.00286603	0.0316566
Sample_112	Female	61	0.255899	-0.0360228	-0.0375428	-0.0114831	0.00446882
Sample_113	Male	41	0.277061	-0.0293155	-0.049966	-0.00549561	0.0380294
Sample_114	Female	35	0.281678	0.00548531	-0.0402803	-0.00240477	0.0239704
Sample_115	Female	23	0.276854	-0.0319524	-0.0493183	-0.00486101	0.0300482
Sample_116	Male	50	0.273891	-0.0346614	-0.0407066	-0.0108466	0.00552028
Sample_117	Male	48	0.268163	-0.0363679	-0.0399138	-0.0145689	0.00625154
Sample_118	Female	60	0.26474	-0.0329608	-0.0372211	-0.0096871	0.00389042
Sample_119	Female	19	0.278099	-0.0275258	-0.03862	-0.0110742	0.0145316
Sample_120	Male	47	0.274058	-0.0188383	-0.0384503	-0.00939924	0.0137609
Sample_121	Female	58	0.257066	-0.0302141	-0.0515292	-0.00385396	0.0420166
Sample_122	Female	61	0.264941	-0.0377365	-0.0376056	-0.00681947	0.00616063
Sample_123	Female	31	0.274777	-0.027845	-0.0486639	-0.00556972	0.0383768
Sample_124	Male	55	0.265157	-0.0354154	-0.04184	-0.00771233	0.00951494
Sample_125	Female	34	0.276479	-0.034015	-0.0375604	-0.0102787	0.0036754
Sample_126	Female	49	0.271801	-0.0176861	-0.031951	-0.0143822	0.0160454
Sample_127	Female	25	0.279259	-0.00862216	-0.0361114	-0.0111134	0.0148406
Sample_128	Male	60	0.273808	-0.036723	-0.038109	-0.0141291	0.00461966
Sample_129	Male	22	0.261605	-0.0337206	-0.0470881	-0.00200018	0.015288
Sample_130	Female	59	0.266505	-0.0251438	-0.0511807	-0.00648947	0.0425243
Sample_131	Female	56	0.271515	-0.0357519	-0.0402089	-0.0105179	0.00315969
Sample_132	Male	58	0.260295	-0.0311638	-0.050765	-0.0058339	0.0391805
Sample_133	Female	26	0.265507	-0.00498758	-0.0426563	-0.00647805	0.0360711
Sample_134	Male	53	0.248874	-0.0285651	-0.0479757	-0.00733513	0.034205
Sample_135	Female	46	0.261825	0.112469	-0.00716676	-0.00465661	0.0104402
Sample_136	Male	20	0.240066	-0.0340588	-0.0538381	-0.00458514	0.0485802
Sample_137	Male	52	0.256979	-0.033863	-0.0400909	-0.0112575	0.00583866
Sample_138	Female	57	0.27262	-0.0260384	-0.0490291	-0.00682209	0.0362291
Sample_139	Male	40	0.276869	-0.0329812	-0.0406379	-0.0108136	0.0083038
Sample_140	Female	42	0.278332	-0.0345839	-0.0393781	-0.00993562	0.00410253
Sample_141	Female	29	0.268911	-0.0208795	-0.0268591	-0.0187954	0.00834427
Sample_142	Female	29	0.270658	-0.0302059	-0.0491572	-0.00779437	0.0319511
Sample_143	Female	52	0.261585	-0.024773	-0.0488145	-0.00600555	0.0389282
Sample_144	Female	31	0.259166	-0.026427	-0.0468205	-0.00719754	0.0356552
Sample_145	Male	36	0.266023	-0.0234032	-0.0413421	-0.00832788	0.0144015
Sample_146	Male	28	0.262709	-0.0359171	-0.0386704	-0.0131625	0.00672979
Sample_147	Female	31	0.27218	0.0164073	-0.032588	-0.00630709	0.0167733
Sample_148	Male	32	0.282451	0.0480069	-0.0164284	-0.0107041	0.00237858
Sample_149	Male	22	0.277474	-0.0262795	-0.0214712	-0.0222256	0.00115366
Sample_150	Male	31	0.290346	0.0106277	-0.0261947	-0.0103999	0.0113305
Sample_151	Male	26	0.268111	-0.0376933	-0.0393754	-0.00975659	0.00688751
Sample_152	Female	30	0.260623	-0.0356615	-0.0401705	-0.00995914	0.00585482
Sample_153	Female	55	0.27459	-0.0221994	-0.0415748	-0.0104502	0.0210583
Sample_154	Female	26	0.26613	-0.0316995	-0.0529921	-0.00459353	0.0439718
Sample_155	Female	33	0.252615	-0.0212186	-0.049932	-0.00644971	0.0412557
Sample_156	Male	40	0.258968	-0.0371932	-0.04052	-0.0110982	0.00462278
Sample_157	Female	68	0.266196	-0.0238145	-0.048638	-0.00319545	0.0335104
Sample_158	Female	49	0.260055	-0.0227896	-0.0483942	-0.00361101	0.0353822
Sample_159	Male	68	0.255539	-0.0294585	-0.0514497	-0.00567311	0.042588
Sample_160	Male	65	0.252893	-0.0325416	-0.0511625	-0.00497715	0.0387107
Sample_161	Female	32	0.281839	0.0233724	-0.0239963	-0.008641	0.0113581
Sample_162	Male	44		-0.0297365	-0.0497369	-0.00750695	0.0389002
Sample_163	Female	45	0.278321	-0.0281377	-0.0511785	-0.00759411	0.0431095
Sample_164	Female	41	0.269012	-0.0302881	-0.0500737	-0.00585741	0.0377955
Sample_165	Female	25	0.27399	-0.0280005	-0.0484681	-0.00489267	0.0353895
Sample_166	Male	35	0.252644	-0.0339371	-0.0542037	-0.00582089	0.0505191
Sample_167	Female	39	0.261442	-0.0320353	-0.0525347	-0.00587316	0.0398976
Sample_168	Female	53	0.257864	-0.0380558	-0.0408093	-0.010804	0.00484562
Sample_169	Female	47	0.25323	-0.0346093	-0.0537643	-0.00455329	0.0524901
Sample_170	Female	26	0.271923	-0.0315981	-0.0506126	-0.00670573	0.0367828
Sample_171	Female	25	0.253637	-0.030872	-0.0416288	-0.0108456	0.0166776
Sample_172	Female	45	0.281349	-0.0369987	-0.0384676	-0.014199	0.00490461
Sample_173	Male	49	0.268226	-0.032227	-0.0377799	-0.0106881	0.00710709
Sample_174	Female	20	0.263716	-0.033766	-0.0374225	-0.0140165	0.00506765
Sample_175	Female	48	0.25347	-0.0315269	-0.0518498	-0.00524768	0.0377328
Sample_176	Female	22	0.25313	-0.0336244	-0.0524657	-0.00506248	0.0412288
Sample_177	Female	43	0.270836	-0.0329501	-0.0524626	-0.00512829	0.0417996
Sample_178	Female	23	0.260866	-0.0375393	-0.0395819	-0.0112717	0.00580313
Sample_179	Female	53	0.25314	-0.0194218	-0.0494726	-0.00497551	0.0411313
Sample_180	Female	49	0.268244	-0.0314933	-0.0477109	-0.00789755	0.0351105
Sample_181	Male	31	0.265574	-0.0229456	-0.0482252	-0.0038171	0.0328251
Sample_182	Male	31	0.269174	-0.033099	-0.0515162	-0.00571667	0.0411224
Sample_183	Female	46	0.272198	-0.0156451	-0.046038	-0.00176079	0.029998
Sample_184	Female	53	0.249632	-0.0330556	-0.0526679	-0.0046796	0.0453339
Sample_185	Female	25	0.258971	-0.0381717	-0.0409766	-0.0106382	0.00662513
Sample_186	Female	54	0.26061	-0.033803	-0.0527498	-0.0056867	0.0442294
Sample_187	Female	53	0.281109	-0.0317923	-0.0419241	-0.0103337	0.00971792
Sample_188	Male	49	0.283519	-0.0105852	-0.043839	-0.00267275	0.029498
Sample_189	Female	70	0.260585	-0.0287862	-0.0490036	-0.00502892	0.037253
Sample_190	Female	47	0.193522	-0.0339153	-0.0398287	-0.0111112	0.00556571
Sample_191	Female	38	0.290742	0.00990212	-0.0317899	-0.00914616	0.012427
Sample_192	Female	38	0.266616	-0.0353631	-0.0395203	-0.0113928	0.00426955
Sample_193	Female	45	0.280524	-0.0376847	-0.0419763	-0.0111581	0.00518693
Sample_194	Male	59	0.242618	-0.0265898	-0.049924	-0.00676434	0.040182
Sample_195	Male	53	0.27217	-0.0350185	0.0223438	-0.00551367	0.0223109
Sample_196	Female	27	0.280168	-0.0363258	-0.0396254	-0.0110805	0.00454114
Sample_197	Female	28	0.266097	-0.0311702	-0.0532381	-0.00500922	0.041857
Sample_198	Male	44	0.262296	-0.0302691	-0.0512561	-0.0059098	0.0409173
Sample_199	Male	25	0.25992	-0.0342507	-0.0512841	-0.00594192	0.0438049
Sample_200	Female	51	0.275351	-0.0262422	-0.0356635	-0.0112938	0.00508636
Sample_201	Female	54	0.279408	-0.029776	-0.0499063	-0.00721256	0.0358825
Sample_202	Female	39	0.277409	-0.0331205	-0.019206	-0.0221923	0.00945092
Sample_203	Female	31	0.278375	-0.0270703	-0.0487426	-0.0043565	0.0334491
Sample_204	Female	41	0.253347	-0.0339049	-0.0527429	-0.00564437	0.045368
Sample_205	Male	33	0.274291	-0.030493	-0.047578	-0.00615185	0.0314612
Sample_206	Female	55	0.248791	-0.0279535	-0.0258857	-0.0194603	0.0100272
Sample_207	Male	44	0.263044	-0.0335665	-0.0505217	-0.0025845	0.0396013
Sample_208	Female	32	0.284768	0.0391595	-0.0279386	-0.00736083	0.0155186
Sample_209	Male	40	0.245866	-0.0261367	-0.0494028	-0.0064452	0.0386406
Sample_210	Male	63	0.280837	-0.0369221	-0.0384117	-0.0107397	0.00560276
Sample_211	Female	60	0.282156	-0.0336805	-0.0395109	-0.0115172	0.00509137
Sample_212	Female	30	0.261939	-0.0353323	-0.0411205	-0.0119803	0.00495633
Sample_213	Female	53	0.27661	-0.0339817	-0.0386936	-0.00951606	0.00499351
Sample_214	Female	34	0.278115	0.0366963	-0.0256951	-0.00696778	0.016152
Sample_215	Female	58	0.259297	-0.0326887	-0.0516938	-0.00455379	0.0401895
Sample_216	Male	23	0.283052	-0.0272689	-0.0392097	-0.00969228	0.0104517
Sample_217	Male	56	0.266029	-0.0371123	-0.0356845	-0.0146525	0.00179671
Sample_218	Male	64	0.268255	-0.0193288	-0.0220893	-0.022253	0.00497112
Sample_219	Male	46	0.269082	-0.0347895	-0.0371033	-0.0103295	0.0041092
Sample_220	Female	59	0.26029	-0.0270089	-0.0504776	-0.00434841	0.0416525
Sample_221	Male	53	0.253967	-0.0346263	-0.0381242	-0.0130201	0.00632732
Sample_222	Male	52	0.280266	-0.0103855	-0.0490102	-0.00588464	0.0409804
Sample_223	Male	32	0.251715	-0.0362977	-0.038588	-0.010836	0.00524437
Sample_224	Female	42	0.279586	-0.0271944	-0.0400691	-0.0108293	0.0141472
Sample_225	Male	28	0.254239	-0.0349535	-0.0382191	-0.0116684	0.00784386
Sample_226	Female	47	0.249916	-0.032395	-0.0526498	-0.00467178	0.0492477
Sample_227	Female	48	0.28038	-0.0103695	-0.039957	-0.00503938	0.0143266
Sample_228	Female	21	0.2625	-0.0368225	-0.0403353	-0.0137405	0.00715512
Sample_229	Male	19	0.27818	-0.0318934	-0.0370152	-0.00896255	0.00646155
Sample_230	Male	55	0.265706	-0.0270103	-0.0485085	-0.00868302	0.034768
Sample_231	Female	37	0.264637	-0.0215579	-0.0391221	-0.00977609	0.0156058
Sample_232	Male	35	0.274546	0.0870326	-0.0134128	-0.00462233	0.0143671
Sample_233	Female	57	0.254772	-0.0389303	-0.0385119	-0.0118254	0.00314072
Sample_234	Female	23	0.2665	-0.0357776	-0.0379473	-0.0118551	0.00489108
Sample_235	Female	54	0.259168	0.00391389	-0.0218682	-0.0177199	0.00232705
Sample_236	Female	40	0.2691	-0.0368106	-0.0405516	-0.0120245	0.00582342
Sample_237	Female	44	0.250405	-0.0320547	-0.0521713	-0.00556358	0.0490026
Sample_238	Male	42	0.257063	-0.0156104	-0.0464846	-0.00272044	0.0304636
Sample_239	Male	57	0.274437	-0.0281389	-0.0190652	-0.025552	-7.30995e-05
Sample_240	Female	50	0.271797	-0.0226703	-0.0358062	-0.0106495	0.00645222
Sample_241	Male	48	0.251048	-0.0202576	-0.0345983	-0.00973058	0.00792581
Sample_242	Male	50	0.279372	0.0757764	-0.011081	-0.00862709	0.00869624
Sample_243	Female	47	0.269402	-0.022105	-0.0401952	-0.0103967	0.0231522
Sample_244	Female	45	0.256144	-0.0322068	-0.0523927	-0.00388767	0.0409654
Sample_245	Male	47	0.258011	-0.0308067	-0.0497825	-0.00189825	0.0363298
Sample_246	Female	23	0.267118	-0.0321902	-0.0516462	-0.00446017	0.0417746
Sample_247	Female	26	0.274973	-0.032557	-0.0545869	-0.00659299	0.045559
Sample_248	Male	51	0.280927	0.0499919	-0.0252545	-0.0058273	0.0195559
Sample_249	Male	24	0.268431	-0.0299381	-0.0377706	-0.0112216	0.00717702
Sample_250	Female	60	0.286233	-0.00133955	-0.032306	-0.00952008	0.0125554
Sample_251	Female	52	0.270353	-0.0183463	-0.0460061	-0.00330558	0.0318891
Sample_252	Female	24	0.264863	-0.0233855	-0.0489595	-0.00363441	0.0336757
Sample_253	Male	45	0.268891	-0.028222	-0.0480468	-0.00594806	0.0364502
Sample_254	Female	55	0.267878	-0.031607	-0.0538611	-0.00444311	0.0458023
Sample_255	Female	33	0.284038	0.0385538	-0.0313258	-0.00666385	0.0296773
Sample_256	Male	23	0.203039	-0.0258331	-0.0388914	-0.00860769	0.0119717
Sample_257	Female	30	0.264334	-0.0267084	-0.0468482	-0.00801228	0.0334166
Sample_258	Male	34	0.266058	-0.0336923	0.00950441	-0.0418037	-0.0230607
Sample_259	Female	28	0.266239	-0.0351081	0.00494864	-0.0392525	-0.0232302
Sample_260	Female	57	0.252817	-0.0197777	-0.0355033	-0.0127472	0.00971636
Sample_261	Female	65	0.259479	-0.0340476	-0.0523201	-0.00318795	0.046433
Sample_262	Male	46	0.261339	-0.0383773	-0.0399559	-0.0111308	0.00450499
Sample_263	Male	47	0.278525	-0.029233	-0.0459058	-0.0063035	0.0302373
Sample_264	Female	24	0.220737	-0.029917	-0.0509871	-0.00383232	0.038044
Sample_265	Female	52	0.268428	-0.0308543	-0.0522277	-0.00552095	0.0447184
Sample_266	Female	55	0.274072	-0.0237537	-0.0476803	-0.0079166	0.0369206
Sample_267	Female	60	0.270246	-0.0324612	-0.0532115	-0.00420072	0.0415874
Sample_268	Female	21	0.268536	-0.0302616	-0.0514308	-0.0039143	0.0375752
Sample_269	Female	51	0.25572	-0.0330225	-0.0387808	-0.00979945	0.00823793
Sample_270	Female	44	0.270836	-0.0294834	-0.0507166	-0.00579666	0.0388009
Sample_271	Female	55	0.270776	-0.0330928	-0.0378884	-0.0114551	0.00633729
Sample_272	Male	57	0.283046	-0.00368737	-0.0397889	-0.00493602	0.0251564
Sample_273	Female	54	0.269982	-0.0272239	-0.0508018	-0.00770773	0.0440204
Sample_274	Female	23	0.234405	-0.0348779	-0.0374748	-0.0127872	0.00356067
Sample_275	Male	42	0.271835	-0.0203953	-0.0482136	-0.00310438	0.0354778
Sample_276	Male	46	0.267977	-0.0299801	-0.0492903	-0.00685568	0.0384062
Sample_277	Female	41	0.259807	-0.029512	-0.0488967	-0.00755575	0.0404305
Sample_278	Female	21	0.259825	-0.0304803	-0.0553142	-0.00626401	0.0464872
Sample_279	Male	31	0.2652	-0.0324555	-0.0523875	-0.00664875	0.0413048
Sample_280	Male	45	0.260464	-0.0233888	-0.0500825	-0.00552904	0.0404564
Sample_281	Male	28	0.26532	-0.0308296	-0.0367944	-0.0140839	0.00497796
Sample_282	Female	29	0.261187	-0.0376405	-0.0397883	-0.0120112	0.00406505
Sample_283	Female	43	0.264939	-0.032965	-0.0397103	-0.0119097	0.00658883
Sample_284	Female	24	0.260525	-0.02084	-0.0373141	-0.0116316	0.00471345
Sample_285	Female	56	0.245259	-0.0274779	-0.0490468	-0.0069408	0.0386134
Sample_286	Male	66	0.249617	-0.0321661	-0.0507618	-0.00567298	0.0390208
Sample_287	Male	38	0.277333	-0.0350433	-0.0392818	-0.0103513	0.00378729
Sample_288	Female	54	0.275278	-0.0317059	-0.0410235	-0.010098	0.0140519
Sample_289	Male	41	0.277144	-0.0126516	-0.036209	-0.0101057	0.00980982
Sample_290	Female	44	0.27588	-0.0348098	-0.0399204	-0.00947458	0.0058181
Sample_291	Female	47	0.268738	-0.0336711	-0.0512306	-0.00394058	0.0416292
Sample_292	Male	35	0.223011	-0.0320147	-0.0494289	-0.00412011	0.0295378
Sample_293	Female	63	0.260899	-0.0201641	-0.0473692	-0.00367451	0.0337007
Sample_294	Female	20	0.275343	-0.0275921	-0.0439693	-0.00971453	0.029991
Sample_295	Female	55	0.260646	-0.0297287	-0.0503548	-0.00505721	0.0388253
Sample_296	Female	53	0.206439	-0.0327459	-0.0378195	-0.0124102	0.00519324
Sample_297	Male	25	0.265326	-0.0125285	-0.038041	-0.00957529	0.0241517
Sample_298	Female	81	0.262035	-0.0363316	-0.0387458	-0.0105547	0.0082111
Sample_299	Female	44	0.245976	-0.0276216	-0.0504927	-0.00520485	0.0383589
Sample_300	Male	57	0.266208	-0.0295297	-0.0400476	-0.012171	0.0115221
Sample_301	Female	20	0.272226	-0.0267709	-0.0495299	-0.00836785	0.0361218
Sample_302	Female	31	0.267812	-0.0292321	-0.045238	-0.00831506	0.035028
Sample_303	Female	46	0.274323	-0.0321689	-0.037705	-0.0116527	0.00557251
Sample_304	Male	24	0.288017	0.0630822	-0.0206363	-0.0061178	0.0136903
Sample_305	Male	65	0.268709	-0.00118458	-0.0137859	-0.0260336	0.00127605
Sample_306	Female	53	0.254372	-0.0360639	-0.0385642	-0.00912819	0.00485061
Sample_307	Female	39	0.269055	-0.0243721	-0.0478233	-0.00725245	0.0328765
Sample_308	Female	33	0.282858	-0.0268512	-0.0379371	-0.0105778	0.00904641
Sample_309	Female	35	0.26589	-0.0268647	-0.0464741	-0.00742532	0.0322853
Sample_310	Female	53	0.256878	-0.0296379	-0.04893	-0.00746146	0.0347587
Sample_311	Male	27	0.260829	-0.0358689	-0.0403774	-0.012902	0.00497934
Sample_312	Female	39	0.271732	-0.0341334	-0.0472828	-0.00226086	0.017898
Sample_313	Female	33	0.189177	-0.0355104	-0.0396398	-0.0103674	0.00693633
Sample_314	Male	26	0.269471	-0.0336142	-0.0391855	-0.00978174	0.00977852
Sample_315	Female	52	0.270357	-0.0297207	-0.0361016	-0.0121159	0.00782442
Sample_316	Male	57	0.273622	-0.0243973	-0.0466491	-0.00159359	0.0342663
Sample_317	Male	39	0.28049	-0.0168505	-0.0366597	-0.010691	0.0156998
Sample_318	Male	39	0.264981	-0.0256836	-0.0484219	-0.00722953	0.0321508
Sample_319	Male	29	0.277406	-0.0335441	-0.0382927	-0.0113814	0.00677946
Sample_320	Male	65	0.271102	-0.0367944	-0.0374175	-0.0129517	0.00317734
Sample_321	Female	58	0.261175	-0.0290636	-0.0490623	-0.00555886	0.0370166
Sample_322	Female	26	0.267647	-0.0364778	-0.0395663	-0.0103434	0.00528741
Sample_323	Female	26	0.277239	-0.014067	-0.0479018	-0.00455602	0.0353379
Sample_324	Female	39	0.267176	-0.036832	-0.0396105	-0.0120878	0.00562519
Sample_325	Male	31	0.274328	-0.0315787	-0.0402885	-0.00941436	0.0128734
Sample_326	Female	34	0.268961	-0.0377724	-0.0378428	-0.0140554	0.00541964
Sample_327	Male	51	0.27318	-0.0312316	-0.0228633	-0.0247355	0.00268336
Sample_328	Male	53	0.211624	-0.0196336	-0.0466166	-0.00428652	0.0320203
Sample_329	Female	38	0.264089	-0.0338054	-0.0385802	-0.0128907	0.00508047
Sample_330	Female	52	0.255879	-0.0275947	-0.0520262	-0.0072191	0.0443743
Sample_331	Male	20	0.2674	-0.0322834	-0.0374546	-0.0106951	0.00894934
Sample_332	Male	54	0.259801	-0.0353863	-0.0384147	-0.00773943	0.00676075
Sample_333	Female	46	0.280624	-0.0343737	-0.0379347	-0.0119377	0.00664637
Sample_334	Female	31	0.262979	-0.027157	-0.0525403	-0.00868673	0.0429211
Sample_335	Female	29	0.282603	-0.0290244	-0.0407955	-0.00744597	0.016149
Sample_336	Female	54	0.269124	-0.0288247	-0.0525644	-0.00453666	0.0410187
Sample_337	Male	30	0.260349	-0.0370278	-0.0406999	-0.0125948	0.00598011
Sample_338	Female	36	0.273836	-0.0367481	-0.0409435	-0.0101481	0.00701246
Sample_339	Male	31	0.272226	-0.0314948	-0.0534242	-0.00450029	0.0452096
Sample_340	Female	35	0.206069	-0.0340861	-0.0381171	-0.00919564	0.0125783
Sample_341	Female	49	0.270243	-0.0106084	-0.047837	-0.00548263	0.0399539
Sample_342	Female	28	0.273222	-0.0333259	-0.0404318	-0.0096991	0.00874151
Sample_343	Male	53	0.220242	-0.0222914	-0.0463169	-0.00275465	0.0325521
Sample_344	Female	45	0.267212	-0.0241704	-0.0486051	-0.002698	0.0334803
Sample_345	Male	57	0.26475	-0.00934366	-0.0355066	-0.00516891	0.00811758
Sample_346	Female	24	0.255568	-0.0301328	-0.0497053	-0.00251596	0.0323021
Sample_347	Female	58	0.257435	-0.0366636	-0.0371681	-0.0107689	0.00460168
Sample_348	Female	39	0.265227	-0.0310165	-0.0521111	-0.00522109	0.0406956
Sample_349	Male	43	0.266903	-0.0235555	-0.0447077	-0.00775559	0.0289745
Sample_350	Male	35	0.268987	-0.0301114	-0.0374406	-0.0141823	0.0053254
Sample_351	Male	44	0.273074	0.002785	-0.0369025	-0.00725877	0.0218692
Sample_352	Female	33	0.267663	-0.0270942	-0.0493306	-0.00369255	0.036104
Sample_353	Female	19	0.262804	-0.0350235	-0.0390582	-0.0105597	0.00466262
Sample_354	Female	80	0.275989	-0.0329506	-0.0502608	-0.00469909	0.0417539
Sample_355	Male	80	0.235923	-0.0327287	-0.0539221	-0.0047683	0.0484299
Sample_356	Male	43	0.282977	-0.0104951	-0.041402	-0.00427014	0.0213116
Sample_357	Male	31	0.269586	-0.0348516	-0.039702	-0.0108011	0.00538683
Sample_358	Male	39	0.26633	-0.0271714	-0.0484453	-0.00738341	0.035759
Sample_359	Female	49	0.268518	-0.0261373	-0.0297111	-0.0169396	0.00840923
Sample_360	Female	57	0.266456	-0.0329033	-0.0392178	-0.012053	0.00478478
Sample_361	Female	30	0.278018	-0.0333221	-0.0386419	-0.0108362	0.0073044
Sample_362	Female	27	0.196882	-0.0313209	-0.0409366	-0.0101206	0.015243
Sample_363	Female	27	0.255488	-0.033852	-0.0540636	-0.00340953	0.0462213
Sample_364	Female	26	0.277914	-0.0329097	-0.0414482	-0.0108522	0.00858594
Sample_365	Male	31	0.285587	-0.0163685	-0.0450036	-0.00365637	0.0286858
Sample_366	Male	55	0.273268	-0.0329103	-0.0428081	-0.00836517	0.0199599
Sample_367	Male	41	0.28453	-0.0258493	-0.0477391	-0.00640837	0.0362059
Sample_368	Male	28	0.18637	-0.0292542	-0.0497935	-0.00584404	0.0373852
Sample_369	Female	63	0.285281	-0.0289812	-0.0498538	-0.00723549	0.03809
Sample_370	Female	29	0.266431	-0.0223032	-0.040722	-0.00578913	0.010549
Sample_371	Female	25	0.269818	-0.0338896	-0.0393331	-0.010113	0.00888156
Sample_372	Male	60	0.22004	-0.0323128	-0.0517166	-0.00593273	0.0393773
Sample_373	Female	34	0.267305	-0.0267207	-0.0476363	-0.00802722	0.0342632
Sample_374	Female	46	0.276363	0.0271012	-0.0306129	-0.00532421	0.023996
Sample_375	Male	41	0.264003	-0.0282226	-0.0511679	-0.00816176	0.0391072
Sample_376	Female	31	0.242925	-0.0323917	-0.0488636	-0.00434993	0.0369987
Sample_377	Male	34	0.213347	-0.0338031	-0.0388646	-0.0126804	0.010396
Sample_378	Male	55	0.260079	-0.0296862	-0.0508022	-0.00702031	0.0367035
Sample_379	Female	40	0.275998	0.0436005	-0.0282655	-0.00563014	0.0227524
Sample_380	Female	41	0.255146	-0.0317217	-0.0520752	-0.00415971	0.0451462
Sample_381	Female	46	0.249506	-0.0362858	-0.0390628	-0.013391	0.00465319
Sample_382	Female	47	0.263279	-0.0311278	-0.0414728	-0.010008	0.0190323
Sample_383	Male	33	0.275519	-0.0347918	-0.0384548	-0.0105097	0.0066248
Sample_384	Female	51	0.268003	-0.023665	-0.0420345	-0.00942852	0.0220519
Sample_385	Male	47	0.26623	-0.0328419	-0.0493568	-0.00666145	0.0358762
Sample_386	Male	28	0.274688	-0.0333111	-0.0406445	-0.0106793	0.0071988
Sample_387	Female	45	0.273851	0.0482469	-0.0166294	-0.0118116	0.00141841
Sample_388	Male	51	0.27548	-0.0358555	-0.0396963	-0.00998945	0.00530404
Sample_389	Female	35	0.260226	-0.038336	-0.0420158	-0.0128822	0.00526944
Sample_390	Male	29	0.254118	-0.0352727	-0.0375964	-0.0120679	0.0077797
Sample_391	Male	23	0.267594	-0.0336505	-0.0396069	-0.0115231	0.00862386
Sample_392	Female	56	0.270367	-0.0287561	-0.0475891	-0.00820444	0.0332094
Sample_393	Male	40	0.267135	-0.0277097	-0.0402093	-0.00977326	0.0165674
Sample_394	Male	51	0.266775	-0.0347496	-0.0377796	-0.0118692	0.00766057
Sample_395	Male	26	0.271321	-0.0323302	-0.0517095	-0.00571471	0.0374465
Sample_396	Female	26	0.27211	-0.0296635	-0.0520099	-0.00519967	0.0390373
Sample_397	Female	26	0.275948	-0.0240639	-0.0467392	-0.00434946	0.0294391
Sample_398	Female	55	0.257595	-0.0309243	-0.0509564	-0.00648154	0.0413962
Sample_399	Female	34	0.242276	0.00805732	-0.0308517	-0.00963855	0.0157462
Sample_400	Female	26	0.238122	-0.0259407	-0.0489007	-0.00579094	0.0378532
Sample_401	Female	52	0.257298	-0.0321421	-0.0521184	-0.00574223	0.045646
Sample_402	Female	34	0.266393	-0.0377762	-0.0393911	-0.0109667	0.0039021
Sample_403	Female	32	0.275848	-0.0324026	-0.0411389	-0.0105292	0.00996291
Sample_404	Male	46	0.25806	-0.0371827	-0.0380455	-0.0102372	0.00417048
Sample_405	Female	53	0.258307	-0.0279699	-0.0497239	-0.00491537	0.0386905
Sample_406	Female	33	0.275688	-0.0345319	-0.0546124	-0.00393157	0.0463114
Sample_407	Female	23	0.266945	-0.0186358	-0.0500034	-0.0055728	0.0402914
Sample_408	Female	24	0.260386	-0.0290408	-0.0476595	-0.00658595	0.03551
Sample_409	Female	23	0.208959	-0.020758	-0.0464871	-0.00342714	0.0311082
Sample_410	Female	28	0.258471	-0.018062	-0.0360023	-0.01133	0.0157497
Sample_411	Male	32	0.275296	-0.036826	-0.0395342	-0.0126349	0.00553811
Sample_412	Male	38	0.263778	-0.035313	-0.038849	-0.0119113	0.00573144
Sample_413	Female	52	0.271212	-0.0346134	-0.0397171	-0.013149	0.00354431
Sample_414	Male	51	0.262111	-0.0154395	-0.0447794	-0.0051672	0.0273508
Sample_415	Female	25	0.277729	0.0183988	-0.0344897	-0.00430365	0.0290959
Sample_416	Female	29	0.266933	-0.0282026	-0.0496905	-0.00489406	0.0377795
Sample_417	Male	29	0.26715	-0.0289286	-0.0509388	-0.00697691	0.0382508
Sample_418	Female	25	0.277146	-0.0287772	-0.0352198	-0.0123055	0.0059672
Sample_419	Female	50	0.259175	-0.0233164	-0.0411555	-0.00814591	0.0257183
Sample_420	Female	38	0.276405	-0.0320569	-0.0477538	-0.00846222	0.0303177
Sample_421	Female	48	0.269434	-0.0363036	-0.0404726	-0.0118492	0.00553892
Sample_422	Female	27	0.26294	0.00567695	-0.0366216	-0.00635806	0.0224578
Sample_423	Male	60	0.248113	-0.0325718	-0.0388227	-0.0111132	0.00723184
Sample_424	Male	40	0.260067	-0.0198528	-0.046155	-0.002755	0.0321794
Sample_425	Female	25	0.211474	0.0106542	-0.0387114	0.00506861	0.0169055
Sample_426	Male	38	0.266324	0.0432858	-0.0212764	-0.00898516	0.0106197
Sample_427	Female	57	0.272845	-0.0342246	-0.0386741	-0.0132671	0.00549518
Sample_428	Male	60	0.249606	-0.037418	-0.0388555	-0.0113748	0.00390379
Sample_429	Female	24	0.215463	-0.0320884	-0.053736	-0.00492061	0.0446528
Sample_430	Female	26	0.242849	-0.033178	-0.0528494	-0.00433472	0.0502487
Sample_431	Female	29	0.272866	-0.0191847	-0.0458743	-0.00404907	0.0305791
Sample_432	Male	29	0.259441	-0.0376264	-0.0388035	-0.00910569	0.00443551
Sample_433	Male	38	0.274989	-0.0292019	-0.0512643	-0.00603501	0.0388547
Sample_434	Female	44	0.279685	-0.0310815	-0.049568	-0.00639271	0.0382096
Sample_435	Female	35	0.263529	-0.0354918	-0.0404578	-0.0138022	0.00708508
Sample_436	Male	24	0.27743	-0.0356871	-0.0377687	-0.0100145	0.00384233
Sample_437	Male	26	0.282801	0.00927025	-0.0235915	-0.0132762	0.00179435
Sample_438	Female	58	0.245205	-0.0320507	-0.0474857	-0.00443291	0.0358018
Sample_439	Female	58	0.28465	-0.0287661	-0.0253667	-0.0197072	0.00955721
Sample_440	Female	51	0.278063	-0.0378459	-0.0392209	-0.00980619	0.00302947
Sample_441	Female	36	0.263409	-0.0280821	-0.0504564	-0.00310259	0.0342927
Sample_442	Male	38	0.258457	-0.0249085	-0.0499541	-0.00526141	0.0411363
Sample_443	Female	32	0.260829	-0.0304383	-0.0352429	-0.0143302	0.00712201
Sample_444	Male	60	0.274975	0.0823303	-0.0138557	-0.00581169	0.0110928
Sample_445	Female	58	0.253897	-0.0261193	-0.0492488	-0.00677935	0.0395248
Sample_446	Male	28	0.278352	-0.00793838	-0.0327302	-0.0120967	0.0187467
Sample_447	Female	21	0.283184	-0.0272278	-0.0477292	-0.00774971	0.0342893
Sample_448	Male	24	0.277511	0.0831996	-0.00989089	-0.00658204	0.00822598
Sample_449	Male	30	0.263536	-0.0279768	-0.048889	-0.00652007	0.0387448
Sample_450	Female	64	0.271313	-0.0325555	-0.0542547	-0.00556301	0.0462036
Sample_451	Female	23	0.2124	-0.0301105	-0.0410168	-0.00897722	0.015745
Sample_452	Female	59	0.275825	-0.0307366	-0.0426024	-0.0106868	0.0166064
Sample_453	Female	39	0.238139	-0.0370422	-0.0395277	-0.0127512	0.00625028
Sample_454	Female	47	0.249365	-0.0311418	-0.0521713	-0.00440338	0.0479863
Sample_455	Female	23	0.270174	-0.0307679	-0.0525423	-0.0037108	0.0446605
Sample_456	Male	24	0.28383	-0.033275	-0.0396392	-0.0119212	0.00474701
Sample_457	Male	62	0.268306	-0.0330827	-0.0383131	-0.013286	0.00510409
Sample_458	Female	54	0.263718	-0.0356281	-0.037736	-0.0112034	0.00342737
Sample_459	Female	37	0.263978	-0.0366399	-0.0400755	-0.00929103	0.00336285
Sample_460	Female	20	0.273701	-0.0179387	-0.0462805	-0.00374918	0.0320477
Sample_461	Female	30	0.268417	-0.031995	-0.0506157	-0.00293109	0.0355224
Sample_462	Female	54	0.2906	-0.00585355	-0.0277667	-0.0119006	0.00490418
Sample_463	Male	31	0.252771	-0.0346768	-0.0546226	-0.0045011	0.0500436
Sample_464	Female	53	0.275615	-0.033758	-0.0399169	-0.00840406	0.0060052
Sample_465	Female	29	0.264023	-0.0330813	-0.0484915	-0.0069062	0.0301853
Sample_466	Female	45	0.2511	-0.0278611	-0.0485801	-0.00329941	0.0355302
Sample_467	Female	32	0.281735	-0.0353764	-0.0382278	-0.0104782	0.00446924
Sample_468	Female	39	0.263088	-0.034003	-0.0397763	-0.0109926	0.00504424
Sample_469	Female	33	0.258941	-0.0277761	-0.0487493	-0.00755987	0.0347048
Sample_470	Female	38	0.263375	-0.0259941	-0.0444833	-0.00726207	0.0256792
Sample_471	Female	29	0.277558	-0.0325419	-0.0461927	-0.00186806	0.0179654
Sample_472	Female	27	0.273578	-0.00794721	-0.0466756	-0.00623828	0.0422589
Sample_473	Female	28	0.249405	-0.0374661	-0.0376095	-0.0124797	0.00536783
Sample_474	Female	47	0.247923	-0.0322178	-0.0521067	-0.00504453	0.0483436
Sample_475	Female	38	0.275452	-0.032765	-0.0506588	-0.00640521	0.0373101
Sample_476	Female	49	0.251999	-0.0151243	-0.0467912	-0.00231725	0.0316604
Sample_477	Female	31	0.264075	0.0170838	-0.029568	-0.00877094	0.0127509
Sample_478	Female	25	0.264531	-0.0360285	0.0034437	-0.0384782	-0.0237328
Sample_479	Female	43	0.258363	-0.0351103	-0.0402429	-0.0117943	0.00942344
Sample_480	Female	40	0.255148	-0.0343898	-0.0378807	-0.00996012	0.00345221
Sample_481	Female	23	0.268832	-0.0362497	-0.0397526	-0.0115417	0.0108187
Sample_482	Female	20	0.275066	-0.0288301	-0.0383425	-0.010604	0.00884592
Sample_483	Female	62	0.26669	-0.0362085	-0.0399692	-0.0138352	0.00509213
Sample_484	Female	29	0.270521	-0.0353058	-0.037149	-0.0119477	0.00149182
Sample_485	Female	51	0.273714	-0.0268402	-0.0505769	-0.00647875	0.0398858
Sample_486	Female	23	0.254645	-0.0307453	-0.052655	-0.00640019	0.0451196
Sample_487	Female	33	0.256825	-0.0277249	-0.0512593	-0.00473897	0.0386413
Sample_488	Female	66	0.270486	-0.0361109	-0.0377821	-0.010506	0.00763852
Sample_489	Female	31	0.266953	-0.0318402	-0.0530589	-0.00594393	0.0420443
Sample_490	Female	47	0.259217	-0.0363307	0.0142944	-0.0379139	-0.019331
Sample_491	Female	34	0.26786	-0.030845	-0.0492455	-0.0059291	0.038306
Sample_492	Female	54	0.260045	-0.0383571	-0.0399805	-0.0133284	0.00462839
Sample_493	Female	32	0.267913	-0.0204319	-0.0465721	-0.00378516	0.0308179
Sample_494	Female	55	0.276812	-0.0230166	-0.0492892	-0.00607466	0.0423812
Sample_495	Female	31	0.264508	-0.0295391	-0.0484099	-0.00699255	0.0370878
Sample_496	Female	28	0.287505	-0.0114879	-0.0473357	-0.00334636	0.0355159
Sample_497	Female	39	0.212609	-0.0352505	-0.0371511	-0.0118925	0.00586288
Sample_498	Male	27	0.274746	-0.0197494	-0.0472495	-0.00468507	0.0307149
Sample_499	Male	23	0.259331	-0.0190771	-0.0460885	-0.00478537	0.032427
Sample_500	Female	43	0.275272	-0.0184208	-0.044411	-0.00185707	0.0185197
Sample_501	Female	57	0.271634	-0.0248892	-0.0512893	-0.00530513	0.0410422
Sample_502	Male	28	0.26581	-0.032166	-0.051057	-0.00726552	0.0401404
Sample_503	Male	35	0.263314	-0.0342113	-0.0382117	-0.0119771	0.006218
Sample_504	Female	70	0.269316	-0.0306162	-0.0491824	-0.00488429	0.0387063
Sample_505	Female	49	0.263357	-0.0253133	-0.0497327	-0.00420176	0.0409485
Sample_506	Male	52	0.253028	-0.0347449	-0.0367942	-0.0120872	0.00597528
Sample_507	Female	57	0.26688	-0.0248602	-0.0419793	-0.00887241	0.023484
Sample_508	Female	49	0.284004	-0.0352415	-0.0377729	-0.0121027	0.00334074
Sample_509	Female	30	0.269014	-0.0307884	-0.0519354	-0.00508483	0.0446082
Sample_510	Male	33	0.292077	0.0466867	-0.0281149	-0.0070544	0.0228687
Sample_511	Female	31	0.225931	-0.0308751	-0.0458537	-0.00159444	0.013472
Sample_512	Male	32	0.272272	-0.0326247	-0.0519889	-0.00534518	0.0437618
Sample_513	Female	68	0.264548	-0.0311788	-0.0523004	-0.0042142	0.0423119
Sample_514	Male	46	0.28505	-0.0014064	-0.0348752	-0.00909401	0.0166136
Sample_515	Female	40	0.269309	-0.0237224	-0.045192	-0.0050191	0.0213089
Sample_516	Female	34	0.260317	-0.0315468	-0.0508408	-0.00549747	0.0382842
Sample_517	Female	58	0.248613	-0.0327765	-0.0529241	-0.00445906	0.0409906
Sample_518	Female	52	0.280557	-0.0276718	-0.0498946	-0.00658747	0.0381094
Sample_519	Male	37	0.272573	-0.024704	-0.0441782	-0.000954211	0.0169289
Sample_520	Female	24	0.263283	-0.0344762	-0.0386034	-0.0129642	0.00571429
Sample_521	Female	56	0.27621	-0.0268085	-0.0459428	-0.00973335	0.0303255
Sample_522	Female	46	0.272785	-0.0260588	-0.0448461	-0.00832933	0.0253771
Sample_523	Male	59	0.261035	-0.0346337	-0.0539222	-0.00539507	0.0499647
Sample_524	Male	32	0.272282	-0.0317593	-0.0382393	-0.0101765	0.0119309
Sample_525	Female	29	0.274	0.104504	-0.010076	-0.00330831	0.0117001
Sample_526	Female	45	0.257816	-0.0292817	-0.0484946	-0.00550143	0.0319167
Sample_527	Female	50	0.263139	-0.0350838	-0.0415265	-0.00908211	0.00472914
Sample_528	Female	36	0.268856	-0.0266888	-0.0457544	-0.00868074	0.0327166
Sample_529	Female	24	0.266491	-0.0220849	-0.0471658	-0.00354485	0.0340288
Sample_530	Male	30	0.260658	-0.0347684	-0.0397154	-0.00926629	0.00490226
Sample_531	Male	28	0.251313	-0.0370776	-0.0393341	-0.0108679	0.00461352
Sample_532	Male	42	0.267492	-0.0369982	-0.0405318	-0.012818	0.00477757
Sample_533	Female	20	0.265818	-0.025382	-0.0517701	-0.00688219	0.0408153
Sample_534	Female	38	0.266855	-0.0207303	-0.0463918	-0.00327559	0.0324911
Sample_535	Female	57	0.262212	-0.0290726	-0.0473822	-0.00791833	0.0340576
Sample_536	Female	43	0.270396	-0.00408958	-0.0371105	-0.00851675	0.0123428
Sample_537	Male	47	0.261103	-0.0130866	-0.0400374	-0.00895797	0.0238196
Sample_538	Male	28	0.260472	-0.0336742	-0.0532518	-0.00452529	0.0453878
Sample_539	Female	55	0.283274	-0.0326172	-0.0255493	-0.0214494	0.00237179
Sample_540	Female	34	0.271741	-0.0312363	-0.0430182	-0.0086324	0.0193057
Sample_541	Female	25	0.244956	-0.035512	-0.0389009	-0.00895307	0.00679232
Sample_542	Female	32	0.267481	-0.0314192	-0.0509928	-0.00368291	0.0371437
Sample_543	Female	34	0.272703	-0.0299617	-0.0509804	-0.00780072	0.0363719
Sample_544	Male	61	0.25403	-0.023878	-0.045167	-0.000393489	0.0187183
Sample_545	Male	40	0.260523	0.00942805	-0.0356458	0.00118318	0.0195075
Sample_546	Female	33	0.244776	-0.0368313	-0.0386424	-0.0132408	0.0052203
Sample_547	Male	32	0.272478	-0.0209944	-0.0457997	-0.00302128	0.0303165
Sample_548	Female	27	0.281283	-0.0177449	-0.0478982	-0.00634711	0.0413606
Sample_549	Female	57	0.263111	-0.0306199	-0.0506251	-0.00577573	0.0377561
Sample_550	Female	50	0.261828	-0.0218513	-0.0475006	-0.00793336	0.0360264
Sample_551	Female	59	0.252245	-0.0332177	-0.052703	-0.00394642	0.047714
Sample_552	Male	51	0.282393	0.00725732	-0.029156	-0.00975351	0.0115526
Sample_553	Male	52	0.26215	-0.00843742	-0.0377057	-0.00739994	0.0110441
Sample_554	Male	40	0.2672	-0.0326733	-0.0534596	-0.00517547	0.0457915
Sample_555	Female	41	0.267012	-0.0193825	-0.0434548	-0.00319459	0.0312245
Sample_556	Male	46	0.262934	-0.0360323	-0.0390065	-0.00929032	0.00413518
Sample_557	Male	19	0.248295	-0.032594	-0.0525177	-0.00582405	0.0401768
Sample_558	Male	28	0.267723	-0.0266429	-0.0489612	-0.00526669	0.0344713
Sample_559	Female	45	0.275333	-0.0359375	-0.0376583	-0.010076	0.00276332
Sample_560	Female	42	0.252431	-0.0116002	-0.0373668	-0.00620861	0.013194
Sample_561	Female	27	0.278638	0.0665182	-0.0173242	-0.0049215	0.0165272
Sample_562	Female	29	0.266144	-0.0297282	-0.0188498	-0.0262171	0.00418042
Sample_563	Female	52	0.269358	-0.0344553	-0.0381511	-0.0130731	0.00572248
Sample_564	Female	46	0.271149	-0.0303717	-0.0384211	-0.0152436	0.0213666
Sample_565	Female	49	0.263995	-0.0219841	-0.04172	-0.00926212	0.0187257
Sample_566	Female	29	0.279402	0.00312815	-0.0383492	-0.00745802	0.0240571
Sample_567	Female	35	0.270924	-0.0391176	-0.0380167	-0.00546589	0.00581648
Sample_568	Female	20	0.262339	-0.0316151	-0.0526654	-0.00371558	0.0395944
Sample_569	Female	37	0.255711	-0.0322559	-0.0367155	-0.0105807	0.0120182
Sample_570	Female	33	0.274541	-0.029033	-0.0526571	-0.00549481	0.0416712
Sample_571	Female	44	0.275095	-0.0360836	-0.0317841	-0.0166841	-0.00318348
Sample_572	Female	30	0.254073	-0.0370616	-0.0394395	-0.00959234	0.00600062
Sample_573	Male	33	0.272538	-0.0303722	-0.0522074	-0.00523558	0.0404874
Sample_574	Female	58	0.251338	-0.0340891	-0.0347362	-0.011591	0.00447351
Sample_575	Female	23	0.266609	-0.0305097	-0.0529128	-0.00484692	0.042177
Sample_576	Female	56	0.264496	-0.0264546	-0.0470895	-0.00823968	0.0330432
Sample_577	Male	61	0.290531	0.00928384	-0.0270865	-0.0111961	0.00650181
Sample_578	Female	40	0.240159	-0.0350915	-0.039009	-0.011607	0.00659604
Sample_579	Female	50	0.257332	-0.029824	-0.0502675	-0.00493338	0.0392408
Sample_580	Female	30	0.282825	0.0529726	-0.0251234	-0.00619648	0.0188732
Sample_581	Female	44	0.271099	0.0843047	-0.0162268	-0.00587058	0.0135324
Sample_582	Female	54	0.26183	-0.0338245	-0.0399761	-0.010614	0.005983
Sample_583	Female	24	0.273816	-0.0176816	-0.0466184	-0.00317975	0.0339835
Sample_584	Female	31	0.284845	-0.0236744	-0.0432821	-0.00814787	0.0274826
Sample_585	Male	45	0.255836	-0.0296561	-0.0418651	-0.00490928	0.0202328
Sample_586	Female	34	0.200636	-0.00873153	-0.0428208	-0.000498783	0.0208319
Sample_587	Female	28	0.25998	-0.0339166	-0.0393144	-0.0102691	0.0118631
Sample_588	Male	35	0.249566	-0.0300951	-0.0513771	-0.00614676	0.0422545
Sample_589	Male	52	0.266137	-0.0377597	-0.0403552	-0.00931748	0.00541491
Sample_590	Female	61	0.268029	-0.0320137	-0.0509614	-0.00429291	0.0403147
Sample_591	Female	48	0.269514	-0.00736805	-0.0356409	-0.00694706	0.0120304
Sample_592	Male	48	0.258286	-0.0374332	-0.0376777	-0.0121971	0.00529494
Sample_593	Female	24	0.269157	-0.0348812	-0.0377368	-0.0108909	0.00686574
Sample_594	Male	52	0.288095	-0.0071341	-0.0352558	-0.0110421	0.0181352
Sample_595	Female	45	0.275135	-0.0293783	-0.0488135	-0.00632982	0.037278
Sample_596	Female	33	0.272304	-0.0291189	-0.0504636	-0.00829574	0.042986
Sample_597	Female	44	0.264512	-0.0262146	-0.0504775	-0.00587652	0.0411656
Sample_598	Female	25	0.25162	-0.032001	-0.0490057	-0.00510057	0.0359693
Sample_599	Female	47	0.263103	-0.0287765	-0.050785	-0.00610095	0.0375469
Sample_600	Female	42	0.277369	-0.0296652	-0.0472306	-0.00385016	0.0258744
Sample_601	Female	32	0.276429	-0.0331773	-0.0477175	-0.00236774	0.0157542
Sample_602	Female	28	0.268044	0.0101674	-0.0339175	-0.00677701	0.0191226
Sample_603	Female	54	0.267644	-0.0324201	-0.0392486	-0.0102449	0.00814325
Sample_604	Male	49	0.280228	-0.0146471	-0.0458297	-0.00272011	0.0286902
Sample_605	Female	49	0.266523	-0.031005	-0.0443767	-0.00843954	0.0289677
Sample_606	Female	20	0.279851	-0.037313	-0.0373651	-0.0138059	0.00216915
Sample_607	Male	35	0.268378	-0.0367793	-0.0384628	-0.012512	0.00610945
Sample_608	Female	58	0.261635	-0.034502	-0.0384628	-0.0111337	0.00688743
Sample_609	Male	61	0.252776	-0.0306754	-0.0372223	-0.0117676	0.00891966
Sample_610	Female	35	0.281559	-0.0139153	-0.0210384	-0.0221401	0.00252923
Sample_611	Female	53	0.272614	-0.0337966	-0.0405123	-0.00881575	0.00480776
Sample_612	Female	25	0.273754	-0.0319651	-0.0396175	-0.00904154	0.00725891
Sample_613	Female	53	0.271799	-0.0305427	-0.0522562	-0.00576605	0.0421963
Sample_614	Female	45	0.275431	-0.0360444	-0.0395273	-0.0118708	0.00502343
Sample_615	Female	45	0.271675	-0.0305515	-0.0401923	-0.00861351	0.0174583
Sample_616	Female	37	0.28074	0.00887674	-0.034826	-0.00699098	0.0143145
Sample_617	Female	63	0.263725	-0.0263994	-0.048686	-0.0068255	0.038104
Sample_618	Female	37	0.262343	-0.0346754	-0.0540708	-0.00535386	0.0487291
Sample_619	Female	49	0.271953	-0.0392681	-0.0346397	-0.0121809	0.000446579
Sample_620	Male	46	0.285547	-0.0127759	-0.0468831	-0.00418286	0.0353577
Sample_621	Male	37	0.272836	-0.00538605	-0.032632	-0.0121247	0.0188208
Sample_622	Male	61	0.263965	-0.0284002	-0.0487748	-0.00628995	0.0355109
Sample_623	Female	31	0.2638	-0.0367632	-0.0383136	-0.011032	0.00318474
Sample_624	Female	48	0.271044	-0.0360394	-0.0412804	-0.0105035	0.0043272
Sample_625	Female	36	0.261536	-0.0272364	-0.0511902	-0.00710046	0.0418939
Sample_626	Male	50	0.2757	-0.037586	-0.0384066	-0.0102947	0.00433248
Sample_627	Female	28	0.267636	0.00142957	-0.0319689	-0.00794111	0.0097384
Sample_628	Male	30	0.274218	-0.0283581	-0.0498994	-0.00422374	0.0352599
Sample_629	Female	55	0.265332	-0.0228219	-0.0460076	-0.00404701	0.0239996
Sample_630	Female	61	0.260724	-0.0325146	-0.0531122	-0.00475337	0.0459241
Sample_631	Female	35	0.266817	-0.029869	-0.0498251	-0.00673617	0.0374218
Sample_632	Male	34	0.280467	-0.027627	-0.0402655	-0.00767883	0.0110154
Sample_633	Female	26	0.277551	-0.0275872	-0.0447375	-0.00831918	0.0265403
Sample_634	Female	30	0.268793	-0.0332804	-0.0544782	-0.00509242	0.05051
Sample_635	Female	43	0.268635	-0.0331711	-0.0377469	-0.0133904	0.00505304
Sample_636	Female	28	0.269195	-0.0309775	-0.0370748	-0.00821508	0.0102112
Sample_637	Female	49	0.275198	-0.018389	-0.0465319	-0.00461748	0.0320077
Sample_638	Female	22	0.262159	-0.0289844	-0.0382456	-0.00881454	0.00457273
Sample_639	Female	22	0.271859	-0.0321447	-0.0502465	-0.0055249	0.0352395
Sample_640	Female	44	0.268669	-0.0296136	-0.0492282	-0.00643496	0.0394114
Sample_641	Male	46	0.282192	-0.0145792	-0.038625	-0.00768627	0.0219603
Sample_642	Female	42	0.272396	-0.0299004	-0.0502044	-0.00563602	0.0388927
Sample_643	Female	24	0.254338	-0.0321832	-0.0507605	-0.00435453	0.0400554
Sample_644	Female	33	0.269947	-0.03334	-0.0324387	-0.0156214	-0.00208147
Sample_645	Female	27	0.276641	-0.0341324	-0.0373095	-0.0112025	0.00438833
Sample_646	Female	39	0.254525	-0.0373634	-0.0401468	-0.0116427	0.00604641
Sample_647	Female	33	0.257928	-0.0340801	-0.0402018	-0.0138014	0.00778961
Sample_648	Female	53	0.26189	-0.0374276	-0.0392207	-0.0122473	0.00414715
Sample_649	Female	74	0.249073	-0.0357715	-0.0549214	-0.00551823	0.0519349
Sample_650	Female	26	0.262315	-0.0295642	-0.0523657	-0.00842844	0.0433413
Sample_651	Female	26	0.26005	-0.0319137	-0.0540008	-0.004225	0.0459298
Sample_652	Male	55	0.261452	-0.0202917	-0.047853	-0.00317812	0.0311025
Sample_653	Male	44	0.277248	-0.0195365	-0.0457628	-0.00289786	0.0303538
Sample_654	Female	53	0.277548	0.000838361	-0.0336734	-0.00669413	0.0145001
Sample_655	Female	33	0.262484	-0.0297109	-0.0384408	-0.00965857	0.00647119
Sample_656	Female	51	0.261536	-0.0386673	-0.0401799	-0.0101059	0.00375941
Sample_657	Female	48	0.262211	-0.0229782	-0.0478405	-0.00655411	0.0389308
Sample_658	Male	42	0.238516	-0.0336319	-0.0527541	-0.00496458	0.0514001
Sample_659	Male	42	0.271605	-0.0265072	-0.0335861	-0.0128473	0.0058806
Sample_660	Male	39	0.268394	-0.0310699	-0.0406537	-0.0100223	0.0144483
Sample_661	Female	19	0.243604	-0.0379001	-0.0386283	-0.01332	0.00484805
Sample_662	Male	45	0.259544	-0.0328329	-0.0526473	-0.00373627	0.0454789
Sample_663	Female	28	0.26618	-0.0355111	-0.039703	-0.0126861	0.00499023
Sample_664	Female	53	0.283775	-0.0222632	-0.0425514	-0.00411124	0.0213001
Sample_665	Male	37	0.257896	-0.0361303	-0.040839	-0.0108404	0.0058775
Sample_666	Female	39	0.273699	-0.029047	-0.0480571	-0.00862182	0.0331419
Sample_667	Male	47	0.27895	-0.037213	-0.0405887	-0.0120461	0.00352906
Sample_668	Female	46	0.282238	-0.0228228	-0.0505165	-0.00525653	0.0422083
Sample_669	Female	51	0.252925	-0.0350595	-0.0297809	-0.0164238	-0.00237341
Sample_670	Female	56	0.214725	-0.0175121	-0.03334	-0.013315	0.00573837
Sample_671	Female	46	0.279699	-0.0232197	-0.0441043	-0.00217931	0.0217341
Sample_672	Female	41	0.263075	-0.0308725	-0.0368779	-0.012431	0.00526101
Sample_673	Male	56	0.280521	-0.0294839	-0.0440814	-0.00650353	0.0204736
Sample_674	Male	21	0.271468	-0.0291015	-0.0401771	-0.0107886	0.0142849
Sample_675	Female	48	0.278426	-0.0287703	-0.0318106	-0.0151915	-0.00249269
Sample_676	Male	56	0.267492	-0.0192394	-0.0453124	-0.00395309	0.0294097
Sample_677	Female	23	0.255585	-0.0268716	-0.0477621	-0.00659212	0.0332215
Sample_678	Female	37	0.256746	-0.032078	-0.0511425	-0.00519488	0.0415232
Sample_679	Female	53	0.268294	-0.0248337	-0.0366704	-0.0126933	0.00528172
Sample_680	Female	42	0.272522	-0.0237964	-0.0364007	-0.0108359	0.0158452
Sample_681	Female	25	0.263559	-0.0310284	-0.0509819	-0.0049509	0.0426185
Sample_682	Male	29	0.266247	-0.0260653	-0.0492948	-0.0046721	0.0348747
Sample_683	Female	29	0.277871	-0.0103897	-0.0401614	-0.0093759	0.0222663
Sample_684	Male	63	0.263062	-0.0350505	-0.0381105	-0.00970034	0.0049453
Sample_685	Male	26	0.27383	-0.0324943	-0.039282	-0.0112433	0.00878252
Sample_686	Female	27	0.262084	-0.0330385	-0.0521681	-0.0051706	0.0418643
Sample_687	Male	59	0.27463	-0.0366598	-0.0404537	-0.0106216	0.00520049
Sample_688	Female	43	0.278114	-0.0109817	-0.048117	-0.00625693	0.0442933
Sample_689	Female	20	0.27612	-0.0346874	-0.0387602	-0.0103926	0.00573526
Sample_690	Female	38	0.254693	-0.0352418	-0.0537095	-0.00502608	0.0479558
Sample_691	Male	38	0.263845	-0.0358641	-0.03922	-0.013487	0.00599707
Sample_692	Female	62	0.278742	-0.0348389	-0.0383927	-0.0109878	0.00491149
Sample_693	Female	27	0.274536	-0.0235275	-0.0367291	-0.0121984	0.00627368
Sample_694	Female	57	0.270063	-0.0310096	-0.050405	-0.00495873	0.0374607
Sample_695	Female	26	0.283269	-0.00514299	-0.0317315	-0.00925649	0.00165888
Sample_696	Female	53	0.219084	-0.0314141	-0.0525185	-0.00605962	0.045438
Sample_697	Female	21	0.262408	-0.0265028	-0.0382564	-0.0128984	0.00764975
Sample_698	Female	49	0.279832	-0.0292479	-0.0489257	-0.00643894	0.0356902
Sample_699	Female	32	0.260915	-0.0341986	-0.0519569	-0.00426029	0.0460116
Sample_700	Female	42	0.267719	-0.0183122	-0.0460169	-0.00452879	0.0273854
Sample_701	Female	34	0.260701	-0.037489	-0.0404705	-0.010218	0.00581409
Sample_702	Male	49	0.270951	-0.0368339	-0.0372812	-0.00914546	0.00489842
Sample_703	Female	61	0.272993	-0.0300308	-0.0421874	-0.00458576	0.00932007
Sample_704	Male	51	0.262811	-0.0335849	-0.0357516	-0.0115489	0.00742319
Sample_705	Female	28	0.251607	-0.0300691	-0.0490713	-0.00677978	0.0411495
Sample_706	Male	62	0.263146	-0.0373298	-0.039474	-0.0127637	0.00824695
Sample_707	Female	48	0.266395	-0.0356196	-0.0408712	-0.0114702	0.00524657
Sample_708	Male	50	0.26701	-0.0314317	-0.0496386	-0.00697681	0.0400214
Sample_709	Male	58	0.279495	-0.0201615	-0.0425099	-0.00740167	0.0298371
Sample_710	Female	40	0.278575	-0.0235805	-0.0291691	-0.0180263	0.0129397
Sample_711	Female	45	0.27775	-0.0289192	-0.0449496	-0.00969195	0.0269125
Sample_712	Male	53	0.270895	-0.0313521	-0.0508267	-0.00237293	0.0387285
Sample_713	Female	46	0.277389	-0.0353343	-0.0381322	-0.0101803	0.00587984
Sample_714	Female	21	0.280701	-0.0199076	-0.0445504	-0.00687932	0.0318453
Sample_715	Female	35	0.282362	-0.0263745	-0.0454491	-0.00744267	0.0287002
Sample_716	Female	58	0.279681	-0.0283392	-0.0472758	-0.00765668	0.0351055
Sample_717	Male	59	0.263842	-0.0268183	-0.0451601	-0.00252201	0.0176019
Sample_718	Male	81	0.271896	-0.0187474	-0.0450508	-0.00439141	0.0232137
Sample_719	Female	28	0.257343	-0.0357487	-0.0380059	-0.014417	0.00445833
Sample_720	Female	65	0.264155	-0.0336265	-0.0386731	-0.0126881	0.00627834
Sample_721	Male	41	0.261335	-0.0299419	-0.0497416	-0.00777317	0.0365821
Sample_722	Female	52	0.267887	-0.0285624	-0.0502211	-0.00539604	0.0385688
Sample_723	Female	27	0.283324	-0.0187503	-0.0478692	-0.00442922	0.0305747
Sample_724	Female	33	0.252085	-0.0321482	-0.0535453	-0.00497236	0.0478037
Sample_725	Male	53	0.266094	-0.0323412	-0.0384072	-0.0126239	0.00668866
Sample_726	Female	54	0.264698	-0.0301075	-0.0551812	-0.00556443	0.0471203
Sample_727	Male	57	0.267308	-0.0165451	-0.036163	-0.0117707	0.0108716
Sample_728	Female	47	0.271695	-0.0270137	-0.0474817	-0.00700011	0.0323814
Sample_729	Female	51	0.267476	-0.0264288	-0.0480735	-0.00675766	0.0362839
Sample_730	Female	37	0.273173	-0.036846	-0.041111	-0.0134329	0.00762927
Sample_731	Male	28	0.259852	0.0247494	-0.0271554	-0.00719557	0.0192632
Sample_732	Male	56	0.278395	-0.0280076	-0.040362	-0.00852823	0.0111446
Sample_733	Female	55	0.273279	-0.0378027	-0.00746212	-0.0226891	-0.0109752
Sample_734	Female	34	0.270186	-0.0181574	-0.0407504	-0.00424179	0.0176037
Sample_735	Female	56	0.271261	-0.0344816	-0.039856	-0.00959575	0.00738553
Sample_736	Male	36	0.25622	-0.0288277	-0.0492399	-0.00648735	0.0385601
Sample_737	Female	35	0.257592	-0.032222	-0.0524165	-0.00388409	0.0463836
Sample_738	Male	28	0.267367	-0.02711	-0.0505456	-0.00649662	0.038285
Sample_739	Female	52	0.252808	-0.0294042	-0.0494611	-0.00602067	0.040449
Sample_740	Female	50	0.192125	-0.0383423	-0.0385477	-0.00846742	0.00387585
Sample_741	Female	39	0.266509	-0.0248388	-0.049989	-0.00704283	0.0351097
Sample_742	Female	49	0.262816	-0.0302263	-0.0501867	-0.0054839	0.0393837
Sample_743	Female	19	0.272692	-0.026462	-0.0467896	-0.00587542	0.0326107
Sample_744	Female	60	0.250395	-0.0323428	-0.0515918	-0.00411538	0.0400302
Sample_745	Male	62	0.269032	-0.0327428	-0.0532482	-0.00455469	0.0432869
Sample_746	Female	61	0.266218	-0.0357793	-0.0389586	-0.0103953	0.0074103
Sample_747	Male	79	0.247123	-0.0271167	-0.0504621	-0.00522906	0.0403844
Sample_748	Female	49	0.283256	0.0489972	-0.0253071	-0.00530407	0.0200358
Sample_749	Female	58	0.257081	-0.035384	-0.0547895	-0.00636098	0.0520799
Sample_750	Female	59	0.255433	-0.0234419	-0.0489597	-0.00464714	0.0352388
Sample_751	Female	43	0.280244	-0.0278673	-0.0385222	-0.0115951	0.00859585
Sample_752	Female	38	0.255362	-0.0285512	-0.0530863	-0.00454575	0.0402195
Sample_753	Female	47	0.276037	-0.0182998	-0.0484151	-0.00171487	0.0289557
Sample_754	Male	33	0.259114	-0.0332397	-0.0521584	-0.00393925	0.0437745
Sample_755	Female	30	0.250792	-0.0327923	-0.0462127	-0.000354868	0.0163377
Sample_756	Female	26	0.268307	0.0058747	-0.0315036	-0.0108642	0.0106722
Sample_757	Female	23	0.246383	-0.0256172	-0.0484642	-0.00749894	0.0387595
Sample_758	Female	48	0.211682	-0.0320852	-0.0539018	-0.00653283	0.0410482
Sample_759	Female	49	0.268001	-0.0337594	-0.040328	-0.0105058	0.0075119
Sample_760	Female	58	0.278915	-0.0312495	-0.0384888	-0.0122437	0.0103387
Sample_761	Female	47	0.259407	-0.0300278	-0.0467274	-0.00738147	0.0333935
Sample_762	Male	33	0.274427	-0.0302971	-0.0402853	-0.0109678	0.00965334
Sample_763	Female	28	0.260612	-0.0273757	-0.0473563	-0.00599045	0.0337804
Sample_764	Male	54	0.267717	0.00564286	-0.033805	-0.0079195	0.0203533
Sample_765	Female	28	0.283137	-0.0324848	-0.039321	-0.0113521	0.00768905
Sample_766	Male	31	0.279903	0.00678797	-0.0341129	-0.00525704	0.0250404
Sample_767	Female	31	0.26288	-0.033228	-0.0545132	-0.00446383	0.0470276
Sample_768	Male	44	0.266755	-0.0296984	-0.0478636	-0.00812266	0.0330313
Sample_769	Male	32	0.271054	-0.0302994	-0.0489211	-0.00680241	0.0376677
Sample_770	Male	48	0.272565	-0.0306502	-0.0109114	-0.0214008	0.00573176
Sample_771	Male	69	0.264849	-0.00986281	-0.0444438	-0.00553286	0.0376348
Sample_772	Female	40	0.275196	-0.00616479	-0.0431135	-0.000621117	0.0220365
Sample_773	Female	53	0.267709	-0.0450603	-0.0468976	0.0157647	-0.0039392
Sample_774	Female	43	0.262266	-0.036211	-0.0381874	-0.0113032	0.00478561
Sample_775	Male	50	0.285907	-0.0273104	-0.0404474	-0.00925158	0.0181138
Sample_776	Female	42	0.255255	-0.0325238	-0.0379607	-0.0121274	0.0069779
Sample_777	Male	51	0.258563	-0.0356098	-0.038487	-0.0130103	0.00623015
Sample_778	Female	48	0.250241	-0.0268537	-0.0485347	-0.00626249	0.0382265
Sample_779	Female	62	0.271247	-0.0216138	-0.0432052	-0.00752207	0.0275866
Sample_780	Female	34	0.26262	-0.0272412	-0.0494713	-0.00638846	0.0334051
Sample_781	Male	24	0.263915	-0.0295778	-0.0392294	-0.0108122	0.0104226
Sample_782	Male	41	0.266989	-0.0328451	-0.0523626	-0.00428536	0.0422377
Sample_783	Male	48	0.268609	0.0144848	-0.0352029	-0.0068587	0.0176489
Sample_784	Female	47	0.27712	-0.0329276	-0.0521096	-0.00589098	0.0420879
Sample_785	Female	53	0.267028	-0.0321327	-0.0541945	-0.0043409	0.0429299
Sample_786	Female	25	0.266451	-0.0334007	-0.0532747	-0.00445203	0.0456513
Sample_787	Female	33	0.262461	-0.0282574	-0.0467605	-0.00717721	0.0332909
Sample_788	Female	40	0.282169	0.0398364	-0.0315795	-0.00632996	0.0280142
Sample_789	Male	41	0.275227	-0.026969	-0.033117	-0.014447	-0.00313141
Sample_790	Female	23	0.285474	-0.0100722	-0.0337104	-0.0121815	0.0150906
Sample_791	Female	38	0.260809	-0.0250931	-0.0469073	-0.00698373	0.0348855
Sample_792	Female	57	0.208326	-0.0329826	-0.0530699	-0.0050274	0.0485258
Sample_793	Male	52	0.275949	-0.0290028	-0.050584	-0.00557892	0.040287
Sample_794	Female	25	0.274666	-0.0306527	-0.0354754	-0.0142017	0.00431106
Sample_795	Female	21	0.284542	-0.0138996	-0.0484775	-0.00374267	0.0372868
Sample_796	Male	38	0.263133	-0.0321991	-0.0528511	-0.00474085	0.0490664
Sample_797	Male	41	0.224354	-0.0188409	-0.0482842	-0.00436204	0.0322664
Sample_798	Male	27	0.255058	-0.0361239	-0.0371913	-0.00929539	0.00418392
Sample_799	Female	35	0.263451	-0.0324007	-0.0532747	-0.00445203	0.0456513
Sample_800	Male	36	0.264461	-0.0283674	-0.0465605	-0.00717721	0.0332909
