# Supplementary material for: Human leukocyte antigen class II gene diversity tunes antibody repertoires to common pathogens
Source: Front Immunol. 2022 Aug 8;13:856497. doi: 10.3389/fimmu.2022.856497 (PMC9393332; doi:10.3389/fimmu.2022.856497)
Supplement: Supplementary Table 1 — HLA genotypes for each study subject inferred by using HLA*LA and HLA-HD. [file DataSheet_1.zip › Supplementary Material/Supplementary Table 3.XLSX]

## Sheet: Supplementary Table 3
Molecule	Gene	Allele_Name	Allele_Frequency_HLA*HD	Allele_Frequency_HLA-LA	Concordance_Test	Allele-specific_Association
DP	DPA1	DPA1*02:02	0.07	0.063125	pass	assessed
DP	DPB1	DPB1*01:01	0.036875	0.036875	pass	assessed
DP	DPB1	DPB1*02:01	0.18125	0.18125	pass	assessed
DP	DPB1	DPB1*04:02	0.034375	0.048125	pass	assessed
DP	DPB1	DPB1*09:01	0.018125	0.018125	pass	assessed
DP	DPB1	DPB1*10:01	0.023125	0.023125	pass	assessed
DP	DPB1	DPB1*13:01	0.051875	0.05375	pass	assessed
DP	DPB1	DPB1*14:01	0.073125	0.07625	pass	assessed
DP	DPB1	DPB1*17:01	0.024375	0.02625	pass	assessed
DQ	DQA1	DQA1*01:01	0.031875	0.0725	pass	assessed
DQ	DQA1	DQA1*01:03	0.055625	0.055625	pass	assessed
DQ	DQA1	DQA1*02:01	0.17625	0.17625	pass	assessed
DQ	DQA1	DQA1*03:01	0.115625	0.148125	pass	assessed
DQ	DQA1	DQA1*04:01	0.015625	0.016875	pass	assessed
DQ	DQB1	DQB1*03:01	0.103125	0.11625	pass	assessed
DQ	DQB1	DQB1*03:02	0.123125	0.123125	pass	assessed
DQ	DQB1	DQB1*03:03	0.01125	0.01125	pass	assessed
DQ	DQB1	DQB1*04:02	0.025	0.025	pass	assessed
DQ	DQB1	DQB1*05:01	0.063125	0.0625	pass	assessed
DQ	DQB1	DQB1*05:02	0.15375	0.15375	pass	assessed
DQ	DQB1	DQB1*05:03	0.01375	0.01375	pass	assessed
DQ	DQB1	DQB1*06:01	0.024375	0.024375	pass	assessed
DQ	DQB1	DQB1*06:02	0.04875	0.04875	pass	assessed
DQ	DQB1	DQB1*06:03	0.04	0.04	pass	assessed
DQ	DQB1	DQB1*06:04	0.02875	0.02875	pass	assessed
DR	DRB1	DRB1*01:01	0.02125	0.02125	pass	assessed
DR	DRB1	DRB1*01:02	0.014375	0.014375	pass	assessed
DR	DRB1	DRB1*03:01	0.159375	0.159375	pass	assessed
DR	DRB1	DRB1*03:02	0.015625	0.015625	pass	assessed
DR	DRB1	DRB1*04:02	0.045625	0.041875	pass	assessed
DR	DRB1	DRB1*04:03	0.058125	0.05375	pass	assessed
DR	DRB1	DRB1*04:05	0.01875	0.016875	pass	assessed
DR	DRB1	DRB1*07:01	0.180625	0.150625	pass	assessed
DR	DRB1	DRB1*08:04	0.011875	0.011875	pass	assessed
DR	DRB1	DRB1*10:01	0.025625	0.025625	pass	assessed
DR	DRB1	DRB1*11:01	0.03875	0.038125	pass	assessed
DR	DRB1	DRB1*11:04	0.02875	0.02875	pass	assessed
DR	DRB1	DRB1*13:01	0.035	0.035	pass	assessed
DR	DRB1	DRB1*13:02	0.04	0.04	pass	assessed
DR	DRB1	DRB1*13:03	0.0125	0.0125	pass	assessed
DR	DRB1	DRB1*15:01	0.05625	0.05625	pass	assessed
DR	DRB1	DRB1*15:02	0.0175	0.018125	pass	assessed
DR	DRB1	DRB1*15:03	0.011875	0.011875	pass	assessed
DR	DRB1	DRB1*16:01	0.026875	0.026875	pass	assessed
DR	DRB1	DRB1*16:02	0.114375	0.105	pass	assessed
DP	DPA1	DPA1*01:03	0.683125	0.699375	pass	not assessed
DP	DPA1	DPA1*01:04	0.0075	0.001875	pass	not assessed
DP	DPA1	DPA1*01:05	0.001875	0	fail	not assessed
DP	DPA1	DPA1*01:12	0.005625	0.000625	pass	not assessed
DP	DPA1	DPA1*02:01	0.218125	0.214375	pass	not assessed
DP	DPA1	DPA1*03:01	0.00625	0	fail	not assessed
DP	DPA1	DPA1*03:02	0.005625	0.00125	pass	not assessed
DP	DPA1	DPA1*03:03	0.000625	0.01125	pass	not assessed
DP	DPA1	DPA1*04:01	0.00125	0.00125	pass	not assessed
DP	DPB1	DPB1*03:01	0.035	0.113125	pass	not assessed
DP	DPB1	DPB1*04:01	0.38125	0.381875	pass	not assessed
DP	DPB1	DPB1*05:01	0.01	0.009375	pass	not assessed
DP	DPB1	DPB1*104:01	0.081875	0	fail	not assessed
DP	DPB1	DPB1*105:01	0.01375	0	fail	not assessed
DP	DPB1	DPB1*106:01	0.000625	0	fail	not assessed
DP	DPB1	DPB1*11:01	0.003125	0.003125	pass	not assessed
DP	DPB1	DPB1*124:01	0.000625	0	fail	not assessed
DP	DPB1	DPB1*131:01	0.001875	0	fail	not assessed
DP	DPB1	DPB1*133:01	0.001875	0	fail	not assessed
DP	DPB1	DPB1*15:01	0.0075	0.0075	pass	not assessed
DP	DPB1	DPB1*18:01	0.00125	0.00125	pass	not assessed
DP	DPB1	DPB1*19:01	0.0025	0.003125	pass	not assessed
DP	DPB1	DPB1*23:01	0.000625	0.000625	pass	not assessed
DP	DPB1	DPB1*24:01	0.000625	0	fail	not assessed
DP	DPB1	DPB1*26:01	0.001875	0.001875	pass	not assessed
DP	DPB1	DPB1*28:01	0.000625	0.000625	pass	not assessed
DP	DPB1	DPB1*30:01	0.00125	0.00125	pass	not assessed
DP	DPB1	DPB1*34:01	0.00125	0	fail	not assessed
DP	DPB1	DPB1*45:01	0.00375	0.00375	pass	not assessed
DP	DPB1	DPB1*47:01	0.00125	0.00125	pass	not assessed
DP	DPB1	DPB1*80:01	0.000625	0.000625	pass	not assessed
DP	DPB1	DPB1*81:01	0.000625	0	fail	not assessed
DP	DPB1	DPB1*91:01	0.003125	0.003125	pass	not assessed
DQ	DQA1	DQA1*01:02	0.256875	0.256875	pass	not assessed
DQ	DQA1	DQA1*01:04	0.013125	0	fail	not assessed
DQ	DQA1	DQA1*01:05	0.0275	0	fail	not assessed
DQ	DQA1	DQA1*01:06	0.000625	0.000625	pass	not assessed
DQ	DQA1	DQA1*03:02	0.001875	0	fail	not assessed
DQ	DQA1	DQA1*03:03	0.030625	0	fail	not assessed
DQ	DQA1	DQA1*04:02	0.00125	0	fail	not assessed
DQ	DQA1	DQA1*05:01	0.161875	0.2675	pass	not assessed
DQ	DQA1	DQA1*05:02	0.001875	0	fail	not assessed
DQ	DQA1	DQA1*05:05	0.100625	0	fail	not assessed
DQ	DQA1	DQA1*05:09	0.003125	0	fail	not assessed
DQ	DQA1	DQA1*06:01	0.005625	0.005625	pass	not assessed
DQ	DQB1	DQB1*02:01	0.16625	0.336875	pass	not assessed
DQ	DQB1	DQB1*02:02	0.170625	0	fail	not assessed
DQ	DQB1	DQB1*03:05	0.001875	0.001875	pass	not assessed
DQ	DQB1	DQB1*03:19	0.0125	0	fail	not assessed
DQ	DQB1	DQB1*03:49	0.000625	0	fail	not assessed
DQ	DQB1	DQB1*05:52	0.00375	0	fail	not assessed
DQ	DQB1	DQB1*06:09	0.009375	0.009375	pass	not assessed
DR	DRB1	DRB1*03:06	0.000625	0.000625	pass	not assessed
DR	DRB1	DRB1*04:01	0.008125	0.0075	pass	not assessed
DR	DRB1	DRB1*04:04	0.004375	0.004375	pass	not assessed
DR	DRB1	DRB1*04:06	0.006875	0.006875	pass	not assessed
DR	DRB1	DRB1*04:10	0.000625	0.000625	pass	not assessed
DR	DRB1	DRB1*08:01	0.00125	0.00125	pass	not assessed
DR	DRB1	DRB1*08:03	0.00125	0.00125	pass	not assessed
DR	DRB1	DRB1*09:01	0.001875	0.001875	pass	not assessed
DR	DRB1	DRB1*11:02	0.006875	0.006875	pass	not assessed
DR	DRB1	DRB1*11:03	0.003125	0.003125	pass	not assessed
DR	DRB1	DRB1*11:18	0.001875	0.001875	pass	not assessed
DR	DRB1	DRB1*12:01	0.006875	0.006875	pass	not assessed
DR	DRB1	DRB1*12:02	0.004375	0.004375	pass	not assessed
DR	DRB1	DRB1*13:05	0.000625	0.000625	pass	not assessed
DR	DRB1	DRB1*13:94	0.000625	0	fail	not assessed
DR	DRB1	DRB1*14:01	0.003125	0.00875	pass	not assessed
DR	DRB1	DRB1*14:04	0.004375	0.004375	pass	not assessed
DR	DRB1	DRB1*14:54	0.005625	0	fail	not assessed
DR	DRB1	DRB1*15:06	0.001875	0.001875	pass	not assessed
DR	DRB1	DRB1*15:35	0.000625	0	fail	not assessed
DR	DRB1	DRB1*15:96	0.00125	0.00875	pass	not assessed
DR	DRB1	DRB1*16:15	0.000625	0	fail	not assessed
DP	DPA1	DPA1*01:06	0	0.001875	fail	not assessed
DP	DPA1	DPA1*01:08	0	0.004375	fail	not assessed
DP	DPA1	DPA1*01:11	0	0.000625	fail	not assessed
DP	DPB1	DPB1*100:01	0	0.000625	fail	not assessed
DP	DPB1	DPB1*233:01	0	0.000625	fail	not assessed
DP	DPB1	DPB1*333:01	0	0.00125	fail	not assessed
DP	DPB1	DPB1*50:01	0	0.00125	fail	not assessed
DQ	DQB1	DQB1*05:04	0	0.00375	fail	not assessed
DQ	DQB1	DQB1*05:62	0	0.000625	fail	not assessed
DR	DRB1	DRB1*04:81N	0	0.000625	fail	not assessed
DR	DRB1	DRB1*07:10N	0	0.008125	fail	not assessed
DR	DRB1	DRB1*11:169N	0	0.000625	fail	not assessed
DR	DRB1	DRB1*13:66	0	0.000625	fail	not assessed
DR	DRB1	DRB1*15:115N	0	0.000625	fail	not assessed
DR	DRB1	DRB1*15:13	0	0.031875	fail	not assessed
DR	DRB1	DRB1*16:07	0	0.000625	fail	not assessed
DR	DRB1	DRB1*16:21N	0	0.00125	fail	not assessed
