# Supplementary material for: Human leukocyte antigen class II gene diversity tunes antibody repertoires to common pathogens
Source: Front Immunol. 2022 Aug 8;13:856497. doi: 10.3389/fimmu.2022.856497 (PMC9393332; doi:10.3389/fimmu.2022.856497)
Supplement: Supplementary Table 1 — HLA genotypes for each study subject inferred by using HLA*LA and HLA-HD. [file DataSheet_1.zip › Supplementary Material/Supplementary Table 5.XLSX]

## Sheet: Supplementary Table 5
Sample_ID	Human herpesvirus 5	Human herpesvirus 1	Influenza A virus	Human herpesvirus 4	Human adenovirus C	Human herpesvirus 6B	Human herpesvirus 3	Hepatitis B virus	Streptococcus pneumoniae	Enterovirus B	Human adenovirus A	Human adenovirus B	Influenza B virus	Staphylococcus aureus	Human respiratory syncytial virus	Rotavirus A	Rhinovirus A	Human herpesvirus 2	Human coronavirus HKU1	Human herpesvirus 6A	Enterovirus C	Cowpox virus	Human adenovirus F	Hepatitis C virus	Human herpesvirus 8	Vaccinia virus	Influenza C virus	Human adenovirus E	Helicobacter pylori	Human herpesvirus 7	Human adenovirus D	Alphapapillomavirus 9	Cosavirus A	Norwalk virus	Alphapapillomavirus 10	Human coronavirus NL63	Enterovirus A	Rhinovirus B	Alphapapillomavirus 6	Sapporo virus	Human parainfluenza virus 3	Aichivirus A	Human parvovirus B19	Human metapneumovirus	Human parainfluenza virus 2	Adeno-associated dependoparvovirus A	Human parainfluenza virus 1	Mycoplasma pneumoniae	Human coronavirus 229E
Sample_1	1.5	2.5	0.25	1.71429	1.28571	0.166667	0.4	0.2	2	0.2	0	0	0	2.75	0.25	0	0.25	0.5	0	0.75	0	0	0	0.666667	0	0.333333	0	0	0	0.333333	0.666667	0.666667	0	0	0	0	0.5	2	0	0.5	0	0	0	0	0	0.5	0	0.5	0
Sample_2	2	0.5	1.375	2	2.14286	1	1.2	0.8	5	1	0.8	1.6	1.2	2.5	1.25	1.5	2.5	0.5	1	2.75	1.5	2	1	1.66667	1.33333	2.33333	1.66667	0.666667	5.33333	3	0.666667	0.333333	0.666667	1.66667	1	0	1	1	1	0.5	0	0	1.5	0.5	1	0	1	0.5	0
Sample_3	1.83333	0.1	0.75	0.428571	2	1	0.4	0.4	3.4	0.8	0.2	1.2	0.4	1.5	1.25	0.5	2.25	0.25	0	0	2	0	1	0	0.666667	0.666667	0.333333	0.333333	0.333333	0.333333	0.666667	0.333333	0.333333	0.333333	0	0.5	0	2	0	0.5	0.5	0	0.5	1.5	0	0	1	1	0
Sample_4	2.33333	0	1.125	0.714286	1	2.16667	0.8	0	2	1	0	0	1.4	2	1	0.5	1.5	0.75	1	0	0.5	0.75	1.66667	0.333333	0	1	0.666667	0	0	3	0.333333	0	0.333333	1	0	0	0.5	2	0.5	0	1	0	0	1.5	0.5	0.5	0	1	0.5
Sample_5	2.16667	0.2	0.5	0.571429	1.28571	1.66667	0.8	0.4	2.8	1.4	0.2	0.2	1	1.75	0.75	0.5	2	0.75	0	0.25	0.5	0.25	0	0.666667	0	0	0.333333	0	0	0.666667	0	0.333333	0.333333	0.666667	0	0	0.5	4	0	0	0.5	0	0.5	0.5	0.5	0	0	2	0
Sample_6	2.16667	3.6	0.875	5.14286	1.57143	0.5	0.6	0.2	3.2	0.8	0.2	0.4	1	1.75	2	1	1	1.25	0	0.25	2.25	0.5	1	1.33333	0.666667	1	0.666667	0	0.333333	1.33333	2	0.333333	0.666667	0	0.5	0.5	0.5	3.5	0	0.5	0.5	0	0	0	0.5	0	0.5	1	0
Sample_7	0.416667	0.5	0.75	3	1.42857	0.666667	0	0.4	3.8	1	0	0.2	0.4	4.25	0.5	0	1.25	1	0.5	0.5	0.5	0	0.666667	0.333333	1.66667	0.333333	0.666667	0.666667	0	0.666667	1	0.333333	0	0.666667	0.5	1	0	2	0	0	1	0	0	0	0.5	0	0	1.5	0.5
Sample_8	1.25	0.6	1	4	1.42857	1.16667	2	1.6	4.6	1	0.6	0.6	1.2	6	0.75	1	1.75	2	0.5	0.25	1.25	0	1.33333	3.33333	1.66667	0.666667	0.333333	0.666667	1	0.666667	0	0.666667	0.666667	0.666667	0.5	0.5	0.5	3.5	1	1	1.5	0.5	0	1	0	0.5	0.5	0.5	1
Sample_9	1.66667	4.6	0.5	4.42857	3.42857	1	0.6	0.6	2.8	0.8	0.2	0.4	0.6	3.25	1.25	0	2.5	1	0	0.5	0.75	0.25	1.33333	0.333333	0.666667	0.666667	0.333333	1	0.333333	0.666667	0	0.333333	0.333333	0.333333	0	0	0.5	2.5	0	0	1.5	0.5	0	1	0.5	0.5	0	1.5	0
Sample_10	1.58333	4.1	1	4.14286	1.57143	0.666667	0.8	0.4	3.4	0.6	0.2	0.6	1.4	3.5	2	0	1	0.5	0	1.5	0.25	0.75	0.333333	0.666667	1.33333	0.333333	1.66667	0	4.33333	0.333333	0.333333	1.33333	0.333333	0.333333	0	0	0	1	0.5	0.5	1	0	0	0.5	0.5	0.5	0.5	1.5	0.5
Sample_11	2.58333	2.5	0.5	3.42857	2.28571	0.166667	1.4	0.4	2.8	0.6	0	0.4	0.4	4	0.5	1	2	0.5	2	1.5	1.5	1	0.666667	1	0.333333	0	0	0	2.66667	0.333333	0	0.333333	0	0.666667	0	0.5	0.5	2.5	0.5	0.5	1	0	0	0.5	0	0.5	0.5	0.5	0.5
Sample_12	0.333333	0.9	1.125	5.28571	1.42857	1.16667	0.4	0.2	1.8	0.8	0	0	1	2.5	0.5	0	0.5	0.5	0	0.25	0.5	0.25	0.666667	0	1.33333	0	1	0	0.333333	2	0	0	0	1	0.5	1	0.5	1	0	1	0	0	0	1	0	0	0	0.5	0
Sample_13	2.83333	2.1	0.625	2.57143	1	1.16667	0	0.2	3.4	1	0.6	0.2	0.4	5.75	0.75	0.5	0.25	0.75	0	0.75	0.5	0.25	1	0	0	0.666667	0.666667	0	0.333333	1	0	1	0	0.333333	0.5	0.5	0.5	1.5	0	0	1	0.5	0.5	0	0	0.5	0.5	1.5	0
Sample_14	1.66667	0.7	0.5	3.28571	0.714286	1.16667	0.6	0.6	2.8	1	0.8	0.4	1.2	2.25	1	0	0.25	0.75	0.5	0.75	1.25	0	1	1.33333	0.333333	0.333333	1.33333	0.333333	0.333333	1	0.666667	0	0	0.666667	0	0	0.5	2	0.5	0.5	1	0.5	1	1	0	0	0	0	0.5
Sample_15	3.83333	4.2	0.875	2.85714	2.71429	1	0.6	0.4	2.4	0.4	0.8	0.6	0.8	1.5	1	0.25	2.5	1.25	0	0.25	0.25	0.5	1	1	0.333333	0.333333	0.666667	0	0.333333	0.666667	0.333333	0.333333	0.333333	0.333333	0	0	1	2	0	0	0	0.5	0	0	0	0	0.5	1.5	0.5
Sample_16	1	2.9	0.375	3.42857	1.14286	0.666667	0.8	0	1.6	0.6	0	0	0.8	2.5	0.5	0	1	0.75	0	0	0.25	0.25	0	0	0.666667	0	0	0.333333	2	0.333333	0.333333	0.333333	0.333333	0	0	0	0	2	0	0	0	0	1.5	2	0	1	0	0.5	0
Sample_17	0.166667	0.1	0.625	0.142857	0	0.833333	0.2	0.4	2	1	0.2	0	0.8	2.75	0.5	0	2.25	0	0	0.25	1	1.25	0.333333	0.666667	0.333333	0.333333	0	0	0.666667	1.33333	0	1	0	0	0	0	0.5	2.5	0	0	1.5	0	1	1	1	0	0.5	1	0
Sample_18	0.333333	0	0.5	0	0	0.833333	0	0	1	0	0	0.6	0	1.25	2.75	3.25	0.5	0	4	1	0	5.5	0	0	0.333333	4.66667	0	0	0.666667	3.33333	1	0.333333	0.333333	0	0.5	0.5	0	1	0	0	0.5	0	0	0.5	0	0	0.5	0	0.5
Sample_19	3.08333	2.2	0.875	2.85714	0.857143	1	0.8	0.2	2.4	1	0.4	0.6	1	3.25	0.75	0	1.75	0.75	1	1	0.5	0.5	0.333333	1.33333	1.33333	0	0	0.333333	0.333333	1.33333	1	0	0.666667	1	0.5	0	0.5	2.5	0	0	0.5	1.5	0.5	0.5	0	0	0.5	0.5	0.5
Sample_20	1.25	1.6	1.375	5.14286	1	1.33333	2.2	0.6	3.6	1	1	1	1.2	2.5	1.75	0.25	1.75	1.25	0.5	0.25	0.75	0.25	0.666667	1.66667	1.33333	2	1	0	1	0.666667	0	1	2	0.333333	0	0	0.5	2.5	0.5	0.5	1	0	0	1	0.5	0.5	0	0	0.5
Sample_21	3.33333	0.3	0.625	4.42857	0.571429	1.5	1.6	0.2	3.8	0.8	0.6	0.6	0.8	1	0.75	0	1.5	0.5	1.5	0.75	1.75	0.5	0.333333	0.333333	0.333333	0.333333	0	0.666667	0.333333	0.666667	0.666667	1	0.333333	1.33333	0	0.5	0.5	2.5	2	0	1	0	0	1.5	0	0	0	1	0.5
Sample_22	1.66667	1.5	0.875	1	0.571429	1.16667	0.6	0.2	2.8	0.6	0.6	0	0.2	2	1	0.25	1.25	0.5	0	0.25	0.5	1	0.666667	1.33333	1	0	0.333333	0	0	2	0	0	0.666667	0.666667	0.5	0	0	2.5	0	0.5	0	0	0	0	0	0	0	1.5	0
Sample_23	2.16667	1.1	0.875	2.85714	1.57143	1	1	0.4	2.6	1	0.2	0.8	1.2	3.25	0.75	0.75	2	0.25	0.5	0.25	0.25	0	0.666667	0.333333	0.666667	0	0.666667	0	0.333333	2.66667	0.666667	0.333333	0	0.666667	0	0.5	1	3	0	0	1.5	0	0	0.5	0	0	0.5	1	0
Sample_24	4.16667	1.7	1	4.85714	2	0.833333	2	0.8	1	0.6	0.4	0	1.4	1.25	1.5	0.75	1.75	2	1	0.5	1	0.75	0.666667	1.66667	1.33333	0.333333	0.333333	0	1.66667	0.333333	1	1	1	0.333333	0	0	0	2.5	0.5	0	0	0.5	0	0	0	0.5	0	0.5	0
Sample_25	1.16667	0.8	0.75	2.57143	1.14286	0.666667	1.4	0.2	2.4	1.2	0.6	0	1.2	1.5	1	0.25	1.5	1	0	0.25	0.75	0.25	1.33333	0.666667	0.333333	1	0.333333	1.66667	0.666667	0	0	0.666667	0	0.666667	0.5	0.5	1.5	2.5	0	0	0	0	0.5	1.5	0.5	0	0.5	2.5	0
Sample_26	2.66667	2.8	1.625	4.14286	1	0.833333	1.2	0.6	3.6	2.2	0.6	0.2	0.8	1.5	2	0.25	2.5	0.75	0	0.25	0.75	0.5	1	0.666667	1	0	0	0	0.333333	1.33333	1.33333	0.666667	0.333333	1	0	0	1	2.5	0	0	0	0	1	0	0.5	0	0	1	0
Sample_27	2.5	1.8	1.125	4.14286	1.57143	1.66667	1	0.6	1.4	1	0.4	0.2	0	3.75	1.25	1	1.5	0.25	0.5	0	0	0.25	0.666667	0.666667	0.666667	2	1.66667	0.333333	0.333333	1.66667	0.333333	0	0.333333	0	0	0	1	2	0	0.5	1	0.5	0	1	0.5	0.5	0	0	0.5
Sample_28	2.91667	2.6	1.125	2.57143	0.714286	1.5	1.4	0.6	2.8	1	0.4	0.6	0.8	1.75	1.25	0.5	0.5	1.5	0.5	0.25	0.5	0.5	0.666667	1.66667	1.66667	0.666667	1	0	1	1	0.333333	0.666667	0.333333	0	0.5	0.5	0.5	1.5	0.5	0.5	0.5	1	1.5	2	0.5	0	0.5	0.5	0.5
Sample_29	3.66667	3.4	1.125	5.28571	1.28571	1.5	1	0.6	1.6	0.2	0.2	0.2	1	2.75	0.75	0.5	1	0.75	0	0.25	0.25	0.5	0.333333	0	0.333333	0.666667	0.666667	0.333333	0.333333	1	1	0	0.333333	1	0	0	0	1.5	0.5	0	0.5	0.5	0.5	0.5	0.5	0	0	0.5	0
Sample_30	3	0.4	1.25	3.42857	1.85714	1.16667	1.2	0.2	2.2	1.2	0.2	0.2	1	1.5	2	0.5	1.25	0.5	0.5	0.5	0.5	0.25	0.333333	1.66667	1	1.33333	0	0.666667	0.333333	0.666667	1.33333	0.666667	0.333333	1.33333	0.5	0	0.5	2	0	0.5	2	0	0	0.5	0	0	0	1	1.5
Sample_31	1	2.6	0.625	1.85714	1.14286	0.333333	0.4	0.4	4.4	0.4	0.2	0.6	1	2.5	0.5	0	1.5	0.5	0	1	1	0.5	0.666667	1	1	0	0	0	0.333333	1	0.333333	0	0	0.333333	0.5	0.5	0.5	2	0	0	1.5	0	0	1	0	0	0.5	1	0
Sample_32	1.25	2.1	0.25	1.14286	0.285714	1	0.4	0	3.4	0.4	0.2	0	0.2	2.75	0.5	0.25	0.5	0.25	0	0.25	0	0	1	0	0	0.333333	0	0	0.333333	0.666667	0	0	0	1	0	0	0	1.5	0	0	0	0	1	0	0.5	0	0	0.5	0
Sample_33	1.08333	1.1	2	1.28571	0.142857	0	1.4	1.8	0	0.2	0.6	0.8	0.4	0.5	0.25	0.75	0	2	0.5	0.25	1	0	1.33333	3	2.66667	0.666667	0.333333	2	0	0.333333	0	0.666667	1	0.333333	0.5	0	0.5	0	0.5	1	1	0.5	0	0	0	1	0	0	0.5
Sample_34	2.33333	0.2	0.75	0.142857	0.857143	1.83333	0.6	0.2	1.6	0.2	0.6	0	0.6	3.25	0.75	0	3	0.25	0	0.5	0.75	1	0.333333	0	0.666667	1	0.666667	0.333333	0.333333	0.333333	0.333333	0.333333	0.333333	0.666667	0	1	0	1	0	0	0.5	0	0	1.5	0	0	0	2.5	0
Sample_35	3.08333	0.3	0.375	3.42857	0.428571	1	0.2	0.4	1.6	1	0.8	0.2	1	2.75	1	0.5	3.25	0.25	0	0.25	0.25	0.25	0.666667	1	0.333333	0	0	0.666667	0.333333	0.333333	0.333333	0	0	0	0	0.5	1.5	3.5	0	0	1	0.5	0	1	0	1	0	0	0
Sample_36	1.25	0.3	0.5	3.28571	0.571429	0.5	0.2	0.2	2.4	0.8	0	0	0	2.75	0.5	0.25	2	0.5	0	0.25	0.5	0.5	0.666667	0.333333	0.333333	0	0.333333	0	1.33333	0.666667	0	0	0	0	0	0	1	4	0	0	0.5	0	0.5	0.5	0	0.5	0.5	0	0
Sample_37	0	0	0.375	2.42857	0.714286	0.833333	0.2	0	2.8	0.2	0	0	0.2	3.25	0.5	0.5	0.25	0.25	0	0	0	0	0.666667	0	1	0	0.333333	0.333333	2.33333	2	0.333333	0	0.666667	0	0	0	0	1.5	0	0	0	0	0	0	0	0	0.5	0	0
Sample_38	1.66667	3.7	0.875	5	1.57143	0.5	0.8	0.2	3.8	1	0.4	0.4	0.4	2.25	0.5	0	1.25	1.25	0	0.5	0.25	0.5	0.333333	1	2	0	0	0	0	0.333333	0.666667	0.666667	0	0.333333	0.5	0	1	2	0	0	1.5	0	0	3	0.5	0	1	0.5	0
Sample_39	3.25	0.3	1.25	4.14286	2.28571	0.5	1.4	0.8	3	1.2	0.4	0.2	1.4	3.25	2	0.75	2.5	0.75	1	2	2	1	1	0	1.33333	1	0.666667	0.333333	0.666667	2.33333	0.666667	0	1	2.66667	0.5	1	0	2.5	1	1.5	1	1	1	1	0.5	0.5	0	1.5	0.5
Sample_40	2	3.4	1.75	2.85714	0.714286	1.16667	0.8	0.2	2.6	0.8	0.4	0.6	0.8	5	1.5	1	1.25	1.5	0.5	1.25	0.25	0.75	0.666667	0	0.666667	1	0.666667	0	4.33333	0.666667	3.33333	0.333333	0.666667	1.66667	0.5	0.5	0.5	3	0.5	0.5	0.5	2.5	1	1	0	0	0.5	0	0
Sample_41	1.16667	0.5	1.25	2	0.571429	0.666667	0.8	0.4	3	0.8	1.4	0	1.8	2.25	1.5	0.5	1.5	0.75	0	0.75	1.75	0	0.666667	1	1.33333	1	0.666667	0.333333	1.66667	0.333333	0.666667	0	0	0.333333	0.5	0	1	3	1	0.5	0.5	0	0	0.5	0	0	0	0.5	1
Sample_42	3	1	1.375	2	2.71429	0.5	1.2	0.2	5	2	0.4	1.4	2	4.5	2	0.75	2	0.5	0	1.5	1.25	0.75	0.333333	0	1.66667	0.666667	0.666667	0.333333	0.333333	1	1	0.333333	0.666667	0.333333	0.5	1	1	3	0	0.5	1	0	0	1	0	0	0.5	0.5	0
Sample_43	1.91667	1.2	0.75	4.71429	1.28571	1	0.2	0	2.2	0.2	0.2	0.2	0.6	2.75	1	0	0.5	0.25	1	0.5	0	0.5	0.666667	0	1	1	0.666667	0	0	0.333333	0.666667	0	0	0	0.5	0.5	0	0.5	0.5	0	0.5	0	1	0	0	0	0.5	1.5	0
Sample_44	4.16667	3.3	3.25	8.14286	2.14286	1.66667	2	2.6	3	2	0.8	0.6	1.8	2.5	2.25	1.25	2.25	10.75	1.5	1	1	0.25	1.33333	4	3	1.66667	1	1.33333	1	2.66667	2	2	1.66667	0.666667	0.5	1	1.5	2	0.5	2	2	0.5	0	0.5	1	1.5	1.5	2	1.5
Sample_45	3.33333	0.3	1	2.71429	1.42857	0.5	1	0.4	3.4	1	0.4	0.4	0.6	1.75	1	0.5	1.5	1	0	1.5	0.5	0	0	0	0.666667	0.333333	0.333333	0	0	1.33333	0.333333	0.333333	0.333333	1.33333	0	0	1.5	1	0	1	1.5	0	0	0.5	0.5	0.5	0	1	0
Sample_46	2.25	1.9	1.25	1.71429	0.428571	0.5	1.8	1	3.2	1	0.2	0.4	1	1.75	0.75	0.25	1.75	0	0.5	0.25	0.25	1	0.333333	0	0	0	0.666667	0	0.333333	0.666667	1.66667	0	0	0.333333	0.5	0	0	0.5	0	0.5	1	2	0	1	1	0	0.5	2.5	0
Sample_47	1.58333	1.1	1	2.42857	0.714286	1	1.2	0	2.6	1	0	0.6	0.6	3.25	1	0.75	1	0	0.5	0.5	0.25	0.5	0.666667	0.333333	0.333333	0.666667	0.666667	0	1.33333	0.666667	0	0.333333	0	0.333333	0.5	1	1	3	1	0	0	0	0	1.5	0.5	0	0.5	1	0
Sample_48	1.33333	0	0.125	3.42857	1	0.666667	0.4	0	2.8	1	0	0	0.4	2.75	2	0.5	2.5	0.75	0	0	0.5	0.25	0.333333	0.666667	0.666667	0.666667	0.333333	0.333333	0.333333	0.333333	1	1	0.333333	1.33333	0	0	1	2.5	0	0	0.5	0	0.5	0.5	0	0.5	0	0	0
Sample_49	2.41667	0.1	1.125	3.42857	2	1.83333	1	0.2	3.6	2	0.2	0.4	0.8	1.25	1.75	0.25	1.5	0.5	0.5	0	0.75	0	0.666667	0.666667	0	0.666667	0.333333	0	0	1.66667	0.333333	1	0.333333	0.666667	1	0	0.5	2	0.5	0	0.5	0	2	1	1	0	0	0	0
Sample_50	2.66667	4.9	1.375	6.71429	0.428571	0.833333	0.8	0	4	2.6	0.4	1.8	1.4	3.5	2	0.5	2.25	1.25	1.5	0.5	1	0.25	0	0	1.33333	1.66667	0.666667	0.333333	0.333333	1	0.666667	0.666667	0.666667	1.33333	1	0.5	0.5	3.5	0	1	1	0	0	1	0	0.5	0	3	0.5
Sample_51	4.08333	0.4	1	5.57143	0.857143	1	0.6	0.4	2	0.6	1	0.8	0.8	1.5	1.5	0.25	0.5	0.75	0	0.75	0	0.25	0	1.33333	1.33333	0.333333	0.333333	0.333333	0.333333	1.66667	1	0.666667	0.333333	0.666667	0.5	1	1	2	0.5	0.5	1.5	0	0	0.5	1	2	0	1.5	0.5
Sample_52	4.91667	3.1	1.25	3.42857	2.71429	0.666667	1	0.4	2.8	1	0.8	1.6	1.4	1.75	2	0	3.25	1	1	0.5	0.75	0.75	0.666667	0.333333	0.333333	0	0.333333	1	0.333333	1.33333	1.66667	0.333333	0.333333	0.333333	0.5	0	1.5	3	0	0	1	1	0	1.5	0	1	0	1	1
Sample_53	2.75	4.4	0.75	1.85714	0.428571	2.16667	0.8	0.4	2.4	1.4	0	0.2	0.8	3.25	1	0	1.75	0.75	0	0.25	0.5	0.25	0.333333	0.333333	0.666667	0.333333	0	0.333333	0.333333	0.333333	0	0.666667	0.333333	0.666667	0	0	0.5	2.5	0	0.5	0.5	0	0.5	0.5	2.5	0	0.5	2	1
Sample_54	2.33333	3	0.75	1.71429	1	1.5	1.4	0.2	2.4	0.6	0	0.8	0.4	5	1.75	1	1.75	1	2	0.25	1.75	0	0.666667	1	0	0.666667	0.666667	0.333333	0	1	0.666667	0.333333	0	0	0.5	0	1	3.5	0	0.5	3	0.5	0	0	2	0	0.5	1.5	0.5
Sample_55	1.58333	5.1	1.5	3.42857	1.28571	1.16667	0.6	0.4	3.4	0.4	0.2	0.4	1	1.25	1.5	0.75	1.5	1.25	0.5	0.5	0.25	0.25	0.333333	0.333333	0.666667	0.333333	0.666667	0	0.333333	0.333333	0.666667	0.666667	0.333333	0	0.5	0	1	1.5	0	0.5	0.5	0	0	0.5	0.5	0.5	0	1.5	0.5
Sample_56	1.83333	1	0.25	2.14286	0.571429	1.33333	0	0	3	1	0	0.4	0.2	3.5	1.75	0.5	1.25	0.75	0	0.25	0.5	0.25	0.333333	0.333333	1.33333	0.333333	0	0	0.666667	1.66667	0.666667	0	0	1	0	0.5	1	2	0	0	0.5	0	0	0	0	0.5	0.5	0	0
Sample_57	3.91667	3.2	0.875	3.57143	1.14286	1.16667	1	1	3	0.2	0.4	0.6	2.6	4	1.25	1	1	2	2	0.5	0.25	0.25	1	2.66667	1.66667	0.666667	1	0.333333	1	0.333333	1	0.333333	0.666667	0.666667	0	0	0	2.5	1	0	0.5	0	0.5	0	0.5	0.5	0.5	0	0
Sample_58	4.33333	3.8	2.75	4.14286	0.571429	0.666667	1.2	1.8	2.6	1	1.2	0.8	1.8	3.5	1.75	2	2.5	3	1.5	2.5	2.75	0.25	2	3.33333	2.66667	1.66667	0.666667	2.33333	0.666667	2	0	1	1	0.666667	1	0.5	0.5	3	1	1.5	2.5	0.5	1.5	0.5	2	2.5	1.5	1.5	1
Sample_59	2.66667	0.3	0.625	2.71429	1.85714	1.66667	1.2	1	1.8	0.2	0.6	0.2	1.2	3.25	0.75	0.25	2	1.25	0	0	1.25	0	1	1.66667	1.66667	1.66667	0.333333	0	0	1	0.333333	0	0	1	0.5	0.5	1.5	3.5	0.5	0.5	1	0	0.5	0.5	0	0	0	2	0
Sample_60	3.75	5.1	1.875	8.14286	1.28571	0.833333	1.4	0.8	3.2	1.2	1	0.6	1.4	3	1.75	1	2.5	2.5	1.5	0.25	0.75	0.75	1	3.33333	2.66667	0.666667	0.666667	0.333333	0.666667	2	0.333333	1	1	1.66667	0.5	0.5	2	2	0.5	0	0.5	0.5	0	0.5	0	1	1	1	0.5
Sample_61	3	1.9	0.625	3.42857	0.857143	0.833333	0.2	0	2.4	0.6	0.2	0.6	0.4	2.25	1	0.5	1.5	0.25	1	0	0.25	0	0.666667	0.333333	0.666667	0.666667	0	0.666667	0	0	0.666667	0.333333	0	0	0	0	0.5	1.5	0	0	1	1	0	2	0.5	0	0.5	1.5	0
Sample_62	1	1.6	1.25	2.57143	0.428571	0.666667	0.6	0.2	3.4	1	0.6	0.2	0.4	2.25	1.25	0.25	1.75	1.25	0	0.25	1	0.75	0	1.66667	0.666667	0.666667	0	0	0	1	0	0	0.333333	0.333333	0	0	0.5	2	0	0.5	0	0	0	0	0.5	0	0	0	1
Sample_63	2.08333	1.9	0.75	2	1	1.5	1.2	0.4	4.2	1	0.8	0.4	2.2	2.25	1.25	0	1	1	1	0.5	1.75	0.5	0	1.33333	0	0.666667	1.66667	0.333333	0.333333	1	0.333333	0.333333	1	0.666667	0	0.5	0	1.5	0	0.5	1.5	0	0	0.5	0	0.5	0	1	0.5
Sample_64	0.75	0	1.25	0.142857	0	1.66667	0	0	1.6	0	0.4	0.4	0	2.25	3	3.75	1	0	3	1.5	0.75	7.5	0.333333	0	0.333333	7.33333	0.333333	0.333333	0.666667	5.66667	1.33333	0.666667	0.666667	0	0.5	0.5	0	1	0	0	1.5	0	0	1	0	0	0	0	1
Sample_65	3	1.8	1.75	5.28571	1	1	1	1	2.6	0.8	0.6	1.4	0.6	3.75	1	0.75	1.25	2.75	0.5	0.25	1.75	0.25	1.33333	2.66667	1.66667	0.666667	0.333333	1.33333	0	1.66667	0.333333	1.33333	1.33333	0.333333	0.5	0	0.5	2.5	0.5	1.5	1	0.5	0	0.5	0.5	1.5	0	0.5	0.5
Sample_66	4.41667	2.3	2.5	4.57143	0.714286	1.33333	2	1.6	3.2	1.8	0.6	1.4	1	3	0.75	1.25	1.75	2	0.5	0.5	1	0	2	3.66667	2.66667	2	0.666667	2	3.66667	1.33333	1.33333	1.33333	1	0.333333	0.5	0	0.5	2.5	0.5	1.5	1	0.5	0.5	0	0	1.5	0.5	1	0.5
Sample_67	0.416667	0	0.875	8.42857	1.85714	1	2.6	0.8	3.2	1.2	0.8	0.6	1	2	1.25	1	3.75	1	1.5	0.5	1.75	1.25	0.333333	0.333333	1	1.66667	1	0.333333	0.333333	1.33333	0.666667	1	1.33333	1	0	0.5	1.5	4	0.5	0	1.5	0.5	0.5	0	0	0.5	1	2.5	0
Sample_68	2.75	1.4	0.875	2.71429	0.428571	1.16667	1	1	2	0.6	0.4	0.2	0.6	1.25	0.75	0.75	1.25	1.25	1	0.25	0.75	0.25	1	2.33333	1	0.333333	0.666667	0.666667	0	0	0.333333	0.333333	1	0	0	0	1	1	0.5	0	1	0.5	0	0	0	1	0	1	0
Sample_69	4.33333	4.4	1.125	4.14286	1.28571	0.833333	1	1	2.2	0.8	0.8	0.8	0.8	3.25	1.5	0.75	1.25	1.75	1.5	1	1	0.25	1.33333	2.33333	2.33333	1.33333	1	1	0.666667	1.66667	0	0.333333	0.666667	0	0.5	0	1.5	1.5	0.5	0	0.5	0.5	0	0	0	0.5	0	0.5	0
Sample_70	3.25	1.8	0.625	2.71429	1.14286	0.833333	0	0.2	2.8	0.6	0	0.2	0.2	2.5	1	0	0.5	0.25	1	0.25	0.75	0.5	0	0	1	0.333333	0	0	0	1.33333	0.333333	0	0.666667	0.333333	0	0	0	2	0	0	0.5	0	0	0.5	0	0	0	0.5	0
Sample_71	1.08333	0	0.875	0.142857	0.142857	1.66667	0.2	0.4	2.6	0	0	1	1	2.75	2.5	1.5	2	0	1	2.25	1.75	1	0.333333	0	0.666667	2.66667	0.333333	0	0	1.33333	0.333333	0.333333	0.666667	0	0	1	0	3.5	1	0	0.5	0	0	1.5	0	0	0	0.5	0
Sample_72	2.5	3.2	1.125	3.42857	0.428571	1	1	0.2	3.8	1.2	0.2	0.8	1.2	3.5	2	1	2.75	1.25	1	0.75	0.25	0.5	1	2.66667	1.66667	1	0	1.33333	0	1	0	1	0.333333	0	0.5	0	2.5	1.5	0.5	1	2.5	0	0.5	1	0.5	0	0	1	0.5
Sample_73	0.833333	0.4	0.75	2.71429	0.428571	0.833333	1.8	1	3.2	0.4	0.4	0.6	1	2	1.75	1	2.25	6.75	0.5	0.25	2.5	0	0.666667	2.66667	1.66667	1.33333	0.666667	0.666667	0.333333	0.666667	0.333333	0.333333	1	0.333333	0	0	2	2	0.5	0	1.5	0	0	1	0	0.5	0.5	0	0
Sample_74	2.33333	2.3	0.5	2.57143	0.714286	1.33333	0.8	0	2	0.8	0.2	0.2	0.6	2.5	0.75	0.25	0.5	0.5	0	0.75	0.5	0.25	1	1	0.666667	0.666667	0.666667	0	0.333333	1.33333	0.333333	0.333333	0.666667	0.666667	0	0.5	0.5	2	0	0	0.5	0.5	0.5	0.5	0	0	0.5	1.5	0
Sample_75	2.41667	2.4	1.5	2.57143	1.14286	0.5	2	1	2	0.6	1	0.6	0.6	2.5	0	1	0.5	1.25	0.5	1	0.5	0.5	1.33333	2.33333	1.66667	0.666667	0.666667	0.666667	0	1.33333	0	0.666667	0.666667	0.333333	0	0	0	1.5	0.5	1	0.5	0.5	0	1	0	1	0	0	0.5
Sample_76	2.16667	2.1	0.625	2.57143	0.571429	0	1.6	0.8	2.6	0.4	0.4	0.4	0.8	3	1	0	2.25	1	0	1	2.25	0	1	2	1	0	1	0	0.666667	0.666667	0	0.333333	0.666667	0	0	0.5	1.5	2	1	0.5	1	0	0	0	0	0	0	0.5	0
Sample_77	0.833333	0.7	1.125	0.857143	0.142857	0	0.8	1	0	0	0.6	0.8	0.4	0.25	0	0.75	0	1.75	0.5	0.25	0.5	0	1	2.66667	1	0.666667	0.333333	1	0	0.333333	0.333333	0.666667	1	0	0	0	0	0	0.5	1	0.5	0.5	0	0	0	1	0	0	0.5
Sample_78	1.83333	0.3	0.75	6.71429	0.857143	3.5	1.2	0.4	1.4	0.8	0.2	0	0	2.5	1.25	0.5	0.75	0.5	0.5	0.5	1	0.5	0	0.333333	0	0.666667	1	0.333333	0.333333	0.666667	0	0	1	0.666667	1	0	0	1	1	0	0.5	0	0	0.5	0	0	0	2.5	0
Sample_79	3.5	0.2	1	2.57143	1.14286	0	2	0.6	4	1.2	0.6	0.6	0.6	2	1	0.25	1.5	0.25	0	0.75	1	0	1	0.666667	0.333333	0.333333	0.333333	0.666667	1.33333	1.33333	1.33333	0	0.666667	0.333333	0.5	0	1	1.5	0.5	0.5	1.5	0	0	0	1	0	0.5	1	0
Sample_80	0.916667	0.6	1.125	0.714286	0.142857	0.166667	0.8	1.2	0	0	0.6	0.8	0.4	0.25	0.25	0.75	0	1.75	0.5	0.25	0.5	0	1	2.66667	1	0.666667	0.333333	0.666667	0	0.333333	0	0.666667	0.666667	0.333333	0	0	0	0	0.5	1	0.5	0.5	0	0	0	1	0	0	0.5
Sample_81	1.75	0.1	0.5	2.71429	1.14286	1.83333	0.4	0	2	0.8	0	0.4	0.4	1	1.5	0	1	0.5	1	0.25	0.25	0.5	0.333333	0	0.666667	0.333333	0	0.333333	0.333333	1	0.666667	0	0.333333	0	0	0	0.5	2	0	0	0	0	0	0	0	0.5	0	0	0
Sample_82	1.58333	2.8	1	2.71429	1.28571	0.666667	1.2	0.2	3	1	0.2	0.8	0.6	2.25	1.25	0	0.75	0.5	0	0	0.25	0	0.333333	0.333333	0.333333	1	0	0.333333	0.333333	0.666667	0	0.333333	0	0.666667	0.5	1	0	3	0.5	0	1	0.5	0	0.5	0	0.5	0	1	0
Sample_83	2.16667	3.1	1.125	0.714286	0.428571	0.666667	0.6	0.2	2	1.4	0.2	0.6	1.2	2.25	0.5	0.25	2.25	0.5	0.5	0	0.5	0.25	0	0	0.666667	0.666667	0	0.333333	1	0.333333	0.333333	0.333333	0.666667	0.333333	1	0.5	1	2.5	0	0	0	0	0	1.5	1	0	0	1.5	0
Sample_84	0	0	0.625	2.42857	1.71429	1	0.6	0	2.8	0.8	0.4	0	0.4	2.75	1	0	1.5	0.25	0	0.5	0.25	0	0.333333	0	0	0	0	0	0	0.666667	0.666667	0	0	0.333333	0	0	0.5	3.5	0	0	0.5	0	0	0.5	0.5	0	0.5	0	0
Sample_85	1.41667	0.3	0.375	2.42857	1.28571	0.833333	0.8	0	3.4	1	0.2	0.4	0.8	1.25	1	0.75	2.25	0.25	1.5	0.25	0.25	0.25	0	0.333333	0.333333	0.333333	0.333333	0	0.333333	0.666667	0	0.333333	0.333333	0	0	0.5	0.5	3.5	0	0	0	0	0	0.5	0	0	1	1.5	0.5
Sample_86	3.25	0.3	1	2.57143	0.285714	1.5	1.4	0.6	2.8	1.2	0.8	1.2	0.8	2.5	0.75	0.75	1.5	0	0.5	1	0	0.25	0.666667	1	0.333333	0	0.333333	0.666667	0	1	1	0	0.333333	0	0	0	0.5	1.5	0	0.5	0.5	0	0	0.5	0	0	0	1	0
Sample_87	0.5	0.2	0.5	0.285714	0	0	0.8	0.4	0	0	0.4	0.2	0.2	0	0.25	0.5	0	1	0	0	0.25	0	0.333333	1.33333	1	0	0.333333	0	0	0	0.333333	0.333333	0.666667	0	0	0	0	0	0.5	0.5	0	0	0	0	0	0	0	0	0
Sample_88	0.0833333	0.2	0.625	2.85714	1.42857	1.33333	0.4	0	1.8	0.6	0	0	0.2	4.5	1	0	1.5	0.25	0.5	0.25	0	0.25	0.333333	0.333333	0.666667	0.333333	0.333333	0	0	1	0	0.666667	0.333333	0.333333	0.5	0	1.5	1	0	0	1.5	0.5	0	0.5	0	0	0	1	0
Sample_89	4.41667	3.6	0.625	3.85714	1.14286	1.16667	0.8	0.4	1.2	0.6	0.6	0.4	1.4	2.5	1.5	0.5	2	1.5	1	0.25	0.5	1	1	0.333333	0	0.333333	0.333333	0.333333	0.333333	0.333333	0.333333	0.333333	0.333333	0.666667	0	0.5	0.5	2	0	0	1.5	0	0	1	0	0.5	1	0.5	0
Sample_90	1.91667	1.7	0.875	2.71429	1	1.66667	1	0.4	2	0.8	0.4	0.2	1	3	1.75	0.5	2.75	0.25	0.5	1	1	0.5	1	1	1	2.66667	0	0	0.333333	0.666667	0	0.333333	1	0.333333	0	1	0	2.5	0	0	1	0.5	0	3	0	0	0.5	0.5	1
Sample_91	0.333333	0	1.125	0.428571	1.85714	1.66667	1.4	0	4.6	1.6	1	0	0.6	3.75	1.75	0.5	1.75	0.5	0.5	1.5	0.75	1	0	1.33333	1	0.666667	0.666667	0	3	0.666667	1	0.666667	0.666667	0.333333	0	0.5	1	3	0	0	2	0.5	1	0.5	0	0	0.5	2	0
Sample_92	0.333333	1.1	0.625	2.85714	1.14286	1.5	1	0.8	2.6	0.6	0.6	0.4	0.6	2	1.25	0	2.75	1.5	0.5	0.25	0.75	0.75	0.333333	0.666667	0.333333	0.333333	0.666667	0.333333	0.666667	1.66667	0.666667	0.666667	0	0.333333	0	0	0.5	2.5	0	0	1	0.5	0	0.5	0	0	0	1.5	0
Sample_93	2.16667	0.2	1.25	2	0.571429	0.166667	0.4	0.8	3.4	1.4	0.6	1.4	1.2	3.75	2	0.25	2.5	1	0.5	1	0.25	0.5	0.666667	1	0.333333	0	0.333333	0.666667	0	2	1	0.333333	0	0.333333	0.5	0.5	0.5	4	0	0	1.5	0	2	0.5	0.5	0	0	2	0
Sample_94	2.16667	2.7	0.5	2.85714	1.57143	1.33333	0.8	0.2	2.2	1.2	0.2	0.4	0.6	3.25	1	0.25	1	0.25	0	0.5	1	0.25	0.666667	0.666667	0.333333	0.333333	0.666667	0.333333	0	1	0	0.333333	0	0.666667	1	0	0.5	2	0	0	1	0	0.5	0	0.5	0	0	3.5	0
Sample_95	1.91667	0.4	0.375	1.28571	1	0.5	1.2	0.2	0.6	0.6	0.4	0.2	0.8	1.25	2	0	0.75	0.25	0.5	0	0	0.25	0.333333	0.333333	0.666667	0.333333	0.333333	0	0	1.66667	1	0.666667	0	0	0	0.5	1	3.5	0	1	0.5	0	0	0	0	0	0	2	0
Sample_96	1.58333	0.2	0.375	2.42857	0.428571	0	0.8	0	1.8	0.8	0	0	1	4	0.75	0.25	1.5	0.25	0.5	0.5	0.5	0	0.333333	0.333333	0	1	0	0.333333	1.66667	0.666667	1	0	0	0	0	0.5	0	2	0.5	0	0.5	0	0	0	0	0	0	1	0
Sample_97	0.25	2.1	0.25	2.42857	0.571429	0.166667	0	0.2	1.8	0.2	0.6	0.6	0.2	1.5	0.75	0	0.75	0.5	0	0.25	0.75	0	0.333333	0	0	0	0	0.333333	0	0.666667	0.333333	0.333333	0	0.333333	0	0.5	0	2	0	0	0	0.5	0	0.5	0	0	0	0.5	0
Sample_98	1.33333	3.1	0.75	1.57143	1.42857	0.333333	0.6	0.6	2.2	0.2	0.4	0.6	1	1.25	0.75	0	0.75	0.75	0.5	0.25	0.25	0	1.33333	1.33333	1	0	1.33333	0	0	0.333333	0	0.666667	0.666667	0	0	0	1	1	1	0.5	0	0.5	0	0	0	1	0	0.5	0
Sample_99	0.75	0.1	1.25	1.42857	0.428571	1.16667	0.6	0.6	1.8	0.2	0.4	1	0.6	1	0.5	0	1.75	1	0	0.5	0.25	0	1	2	1	0	0.333333	0	4.33333	0.333333	0.333333	0	0.333333	0.333333	0	0	0	2	0.5	1	0	0.5	0	0	0	0.5	0	0	0
Sample_100	3.25	1.3	1.375	2	1.14286	0.333333	1.2	0.8	2.6	0.6	0.4	0.2	1	4.25	1	0.5	1.25	1.5	1	1.25	1	0.5	1	3	1.33333	0	0.333333	0	0	1.66667	0.666667	0.666667	0.666667	0.666667	0	0	0	2	0.5	0	1	0.5	0	1	0	0.5	0	1	0
Sample_101	2.83333	1.4	1.875	6.28571	2.57143	1.66667	1.6	1.6	3.4	0.4	0.6	0.4	1	1.5	2.25	0.75	1.25	2.25	1	0.25	1.25	0.5	3.33333	2.66667	2	1.66667	0.666667	0.666667	0.333333	2.33333	0.666667	1.66667	1	0	0	0	1	1	1	0.5	1.5	0.5	0.5	0.5	0	1	0.5	0.5	0.5
Sample_102	0.916667	0.7	1.25	0.857143	0.142857	0	0.8	1.2	0.2	0	0.6	0.6	0.4	0.25	0.5	0.75	0	2	0.5	0.25	0.5	0	1	2.66667	1.33333	0.666667	0.333333	0.666667	0	0.333333	0	1	0.666667	0	0	0	0	0	0.5	1	0.5	0.5	0	0	0	1	0	0	0.5
Sample_103	0.5	0.1	1.625	0.142857	2.42857	1.5	2	0	4.4	1	0.2	0.8	1	4.5	1.25	1	1.25	0.25	2	0.5	1.75	1	0	0	1	1	0.666667	0.333333	1	1.66667	1	0	0	0.333333	0.5	0.5	1	1.5	0	0.5	1	0	0.5	0.5	0	0	1.5	2	0
Sample_104	0.166667	0.2	0.25	1.14286	0	0.166667	0.8	0	2.6	1.2	0.4	1	0.2	0.5	1.25	0	1	0.75	0.5	0.75	0.25	0.25	0.666667	0.333333	0.333333	0	0	0.333333	0	0.666667	0.333333	0	0.666667	0	0	0	0.5	1	0	0	0	0	0	1	0	0	0	0.5	0
Sample_105	3.58333	3.7	2.375	4.14286	2.42857	0.5	2	1.6	3.6	0.8	1	1.2	0.8	3.75	1.5	1	1.5	2.75	0.5	2	1	1.25	1.33333	4.33333	2.33333	2	2.66667	1	1.33333	2.66667	0.666667	1.33333	1.33333	0	1.5	0	1	0.5	0.5	1.5	1.5	0.5	0.5	0.5	0	2	0	1.5	0.5
Sample_106	2.91667	1.3	0.75	2.42857	1.14286	0.5	1.2	0	2	0.4	0.2	0	0	1.75	1.5	0.25	0.75	0	0	0.25	0.5	0.75	1	0.666667	0	0.333333	0	0.333333	1.33333	0.666667	0.333333	0.666667	0	0.666667	0.5	0	0	2	0	0	2	0.5	0	1	0	0	1	1	0
Sample_107	1.91667	2.2	0.625	3	0.571429	0.833333	0.4	0.4	2.4	1.4	1.4	0.2	0.4	1.25	1.25	1	1.25	0.75	0	0.75	0	0.25	0	0.666667	0.666667	1	0	0	0	1	0	0.333333	0.666667	1	0.5	0.5	0.5	3	0	0	0.5	0	0	0	0.5	0	0	0.5	0
Sample_108	3.16667	3.4	2	6.42857	1	1.16667	1	1	2.8	1	0.4	0.2	1	2	2	1.5	2.25	2.25	1	0.75	0.75	1.25	1	1.33333	0.666667	1.33333	0	0.333333	0.333333	0.666667	1	0.666667	0	1.66667	0.5	1	1	2	0	0	1	0.5	0	1.5	0	0	0.5	1	0
Sample_109	1.91667	3.4	0.625	6.14286	0.285714	1.33333	1	0.2	2.2	0.8	0.2	0	0.4	3	1.5	0.25	1	0.5	0.5	0.5	0	0.75	0.666667	0.333333	1	0.666667	0	0	0.333333	1.66667	0.666667	0.333333	0.333333	0.333333	0	0	0.5	1.5	0	0.5	0	0	0.5	2.5	2	0	0	1	0
Sample_110	2.91667	1.4	0.625	1.14286	1.42857	0.5	0.6	0.2	2	0.8	0.4	0.4	1	1.25	1.75	0.5	1.25	0.5	0.5	0.75	0.25	0.75	0.333333	0	0.333333	0.333333	0.333333	0.333333	0	0.333333	0.333333	1	1	1	1.5	0	0	1	0.5	0	1	0	0	0	0	0	2.5	0	1
Sample_111	4.16667	3.6	1.5	3.85714	1	1	1.8	1	4.4	2.2	1.6	0.2	1.6	3.5	2.25	0.5	1.25	1.5	2	0.75	0.5	1.75	1	1.33333	1	0.666667	0.333333	0.333333	1	0.333333	1.66667	0.333333	0	0.666667	0.5	0.5	1	2.5	0	0.5	3.5	1	0	3	0	0	1	2	0
Sample_112	2.25	2	0.375	3.14286	1.28571	1	0.4	0.2	3.2	1.2	0.2	0.2	0.4	0.75	0.5	0.5	0.25	0.5	0.5	0.75	0.25	0.25	0	0	0	0.666667	0.333333	0	0	1	0.666667	0.666667	0.333333	0.666667	0	0	1	2	0.5	0	0.5	0	0.5	0	0	0.5	0	2	0
Sample_113	4.16667	3.4	1.25	3.14286	1.14286	1.33333	1.6	1	0.2	0.8	0.6	0.8	1	0.75	0.75	0.5	0.5	1.5	0.5	0.5	0.25	0.25	1	2.66667	1.33333	0	0.333333	0	0.333333	0.333333	1	0.666667	0.666667	0.666667	0	0.5	0.5	1.5	0.5	0	0.5	0.5	1.5	0	0	0.5	0	0	0
Sample_114	1.25	2.4	0.5	4.57143	1.85714	0.5	0.4	0.2	2.2	0.4	0.2	0.2	0	2.25	2	0.5	1	0.75	0.5	0.5	1	0.75	0.333333	0	0	0.333333	0.333333	0	0	0.666667	0	0	0	0.333333	0	0	0	2.5	0	0.5	0	0	0	0.5	0.5	0	0	2.5	0
Sample_115	1.25	1.9	0.75	2	0.714286	1	1	0.2	2.6	0.8	0.2	0.4	0.8	1.5	1.25	0.5	1.5	0.5	0	0.75	0.25	0	0	0.333333	0	0.333333	0.333333	0	0.333333	1.33333	0	0.333333	0.333333	0	0	0	2	1.5	1.5	0	1.5	0	0	0	0	0	0	1.5	0
Sample_116	3.33333	2	1	3.71429	1.14286	1.66667	1.2	0.6	2	0.2	0.4	0.4	1.2	1.5	1.25	0.75	1	0.75	0.5	2	0.25	0.75	0	1	1	0.666667	0.333333	0	0.333333	2	1.66667	0	0.666667	0.333333	0	1	0.5	1	0.5	0	0.5	0	1	0.5	0.5	1	0	1.5	0
Sample_117	3.25	1.9	1.125	3.14286	0.428571	0.833333	1.2	1.2	2.4	1	0.6	0.4	1.8	1	1	0.5	2.25	1.5	0.5	0.5	0.75	0.5	1.33333	2.33333	2	0	0.333333	0.666667	0.333333	2	1	0.333333	0.666667	0.333333	0.5	0	0	1.5	0.5	0	2	1	0.5	0.5	0.5	0.5	0	0.5	0
Sample_118	2.08333	2	0.375	2.28571	1.85714	1.16667	0.8	0.2	3.2	0.2	0.4	0.6	0.4	2.75	1.5	0	1	0.75	0	0.25	0.25	0.25	0.666667	0.333333	0.666667	0.333333	0	0.333333	0	0.333333	0.333333	0.333333	0.333333	1	0	0	1	1.5	0	0	0.5	0.5	0.5	0	0.5	0	1	0.5	0
Sample_119	2.16667	3.7	1.375	1.71429	1.42857	0.833333	0.8	0.4	4.8	1.4	0.6	1.8	1.2	4.5	2.25	1.75	2.5	0.25	0	1	0.25	0.75	0	1	0.333333	0.333333	0	0	0.666667	1.33333	1	0.333333	1	0	0	0.5	1.5	3.5	0	1	2.5	0	0	1.5	0.5	0	1	0	0.5
Sample_120	0.666667	1.7	0.5	1.14286	0.428571	0.5	0.2	0.6	1.8	0.8	0	0.6	0.6	1.5	1.25	0.5	0.75	0.5	0	0	1	0.25	0.666667	0	0.333333	0	0	0	0.333333	0.666667	0	0.333333	0	0.666667	0.5	0	1.5	1	0	0	0.5	0	0	0	0	0	0	0.5	0
Sample_121	0.916667	0	1	0.142857	0.142857	1	0	0.2	1.4	0.4	0.2	0.4	0.2	2.75	3.25	3	0.75	0	3.5	3.5	0.75	3.75	1	0	1	8.33333	0.666667	0.333333	0.333333	5	1	0.333333	0.666667	0	0.5	0.5	0.5	0.5	1.5	0.5	2.5	0	0	0.5	0	0	0.5	0	1
Sample_122	1.75	0.4	0.125	1.28571	0.571429	0.333333	0.8	0.8	2.2	0.6	0	0	0.6	1	1.25	0.25	0.25	0.5	0.5	0.5	0.75	0.25	0	1	1	0	0	0.333333	0	0.333333	0.333333	0	0.333333	0	0.5	0.5	0.5	2	0	0.5	1.5	0.5	0	1	0	0.5	0.5	0	0.5
Sample_123	2.41667	1.3	1	4.14286	1	2.16667	0.6	0.4	2	0.6	0.8	0.2	0.4	0.75	0.75	0	2	1	0	0.5	0.25	0.25	0.666667	1.33333	1	0	0.666667	0.333333	0.666667	0.333333	0	0	0	0	0.5	0	0.5	2.5	0	0	0	0.5	0	1	0	0	0	0	0
Sample_124	1	0.3	0.625	0.571429	0	0	0.8	1.4	0	0	0.6	0.4	0.4	0	0	0.5	0	1.5	0.5	0.25	0.25	0	0.666667	2.33333	2	0.333333	0.333333	0.666667	0.333333	0	0	0.333333	1	0	0	0	0	0	0.5	0	0.5	0.5	0	0	0	0.5	0	0	0
Sample_125	2	0.2	0.5	1.42857	0.857143	0.333333	1.2	0.8	3.4	0.8	0	0	0.6	2.5	1.75	0.25	1.5	0	0.5	1.25	0.5	0.5	0.666667	0.666667	0.333333	0	0	0	0	0.333333	0.666667	0.666667	0.333333	0	0.5	0.5	1	1	0	1.5	0	0.5	0	0.5	0.5	0	0	0	0.5
Sample_126	3	2.3	0.375	4.57143	1	0.833333	0.2	0.6	3.2	0.8	0.2	0	0.2	1.25	1.25	0	1.25	0.75	0.5	0.25	0.25	0.5	0.333333	0	2	0	0.666667	0.333333	2.33333	0.666667	0.666667	0	0.333333	0.333333	0.5	0	0.5	1.5	0.5	0	0.5	0.5	0	0.5	0.5	0.5	0	1.5	0
Sample_127	1.83333	0.1	0.375	5.14286	1.42857	0.833333	0.8	0.4	3.8	1.2	0.4	0	0.4	3.25	1	0.5	1.75	0.75	0	0.25	0.25	0	1.33333	0.666667	1	1	0.333333	0	4.33333	0.666667	0	0	0.333333	0	0.5	0	1	1.5	0	0	0.5	0.5	0	1	0	0	0.5	1.5	0
Sample_128	3.33333	2.1	1.75	3	1.14286	0.333333	1.2	1	2	1	0.8	1.2	1	2.5	1.5	1.5	1	2	1.5	1.5	0.75	1	2	2.66667	1.33333	2.33333	0.666667	0.666667	0.333333	1.33333	1.33333	1.66667	2	0.333333	1.5	0	1.5	2.5	0.5	0.5	2.5	1	0	1	0	1.5	0	1.5	0.5
Sample_129	1.66667	4.4	0.375	1.71429	1.14286	0	0.2	0.2	2	0.2	0	0.2	0.6	2	0.5	0	2	1.75	0.5	0	0.25	0	0.666667	0	0.666667	0	0	0	0	0.333333	1	0.333333	0.333333	0	1	0	0.5	1.5	0	0	0	0	0	0.5	0	0	1	1	0.5
Sample_130	1.25	0.9	0.625	4	0.285714	0.5	0.6	0	2.4	0.4	0	0.4	0.4	1.75	0.75	0.25	1.25	1	0	0.75	0.25	0.25	0	0.333333	0.666667	0	0	0	0	0.333333	0	0.333333	0	1.33333	0	0.5	0.5	2	0	0	0	0	0.5	0	0	0	1	0	0
Sample_131	3.41667	2.5	0.125	6.57143	1.14286	0.666667	1	0.2	2.2	0.4	0	0.2	0.8	3.5	1	0.25	1	0.5	0	0	0.25	0.25	0.333333	0.666667	1	0	0	0.333333	0	1.33333	0	0	0	1.33333	0	0	0.5	2	0	0	1.5	0	0	0	0	0	0.5	2	0
Sample_132	2.58333	3.3	1.125	4.14286	1.28571	1.5	1.4	1.6	1.8	0.6	0.6	0.8	0.8	2	0.25	0.75	1.5	3.25	1	0.75	0.5	0.5	1	2.33333	1.33333	0	0.333333	1	0	0.333333	0.333333	0.333333	1	0.333333	0.5	0	0.5	1	0.5	1.5	1	0.5	0.5	0.5	0	0.5	0	1	0
Sample_133	1.91667	0.4	0.125	1.85714	0.857143	0.833333	0.6	0	2.6	0.8	0.4	0.4	0.2	0.5	1	0	0.25	0.25	0	0.25	0	0	0.333333	0	0.333333	0	0.666667	0	0	0.333333	0	0	0	0	0.5	0	0.5	0.5	0	0	0	0	0	0	0	0	0.5	0.5	0
Sample_134	4.16667	2.9	1.75	4.28571	0.857143	2	1.6	1	1.2	0.6	0.8	0.6	1	1.5	1.5	1	1.25	3	1	0.75	0.75	0	1	3.66667	1	0.666667	0.333333	0.666667	0	0	0.333333	1	1	0.333333	0	0.5	0	2.5	0.5	0	1	1	0	0	0	1	0	0.5	0
Sample_135	2.16667	1.2	1	3.85714	1.14286	1	0.4	0.2	3.2	0.4	0.4	0	0.2	1.5	1.25	0	0.75	0.25	1.5	0.25	0.25	1.25	0	0.333333	1.33333	0.666667	0	0.666667	0	0.333333	0.333333	0	0	0.666667	0	0	0.5	2.5	0	0	0.5	0.5	0	1	0	0	0.5	0	0
Sample_136	3.75	0.3	0.625	2.71429	2	1.33333	1	0.2	1.8	1	1	0.2	0.6	3	2	0.25	1.75	0.75	1	0.5	0.25	0	1	0.333333	0	0	1	0	0.333333	1.33333	0	0.333333	0.333333	0	0	0.5	0.5	1.5	0	0.5	0.5	0	0	0.5	0	0.5	0	2	0
Sample_137	2.5	3	1	2.28571	2.42857	1.33333	1.8	0.4	1.2	0.8	0.4	0.4	0.4	2.5	2.75	0.5	1.25	0.75	1	0.75	0.25	0.25	1.33333	0.333333	0.333333	1.66667	0	0.333333	0.333333	1.33333	0	0.333333	0.333333	0.666667	0	1.5	0	2.5	0	0	0	0	0	0	0	1	0	1	0
Sample_138	1	0	1	0.142857	0.142857	0.833333	0.2	0.2	2	0.4	0.4	0.6	0.6	2.75	3.5	3.5	0.5	0	4.5	4	1	3.5	0.333333	0	1	7.33333	0.666667	0.333333	0	4	1.33333	1	0.333333	0	0.5	1	0.5	2.5	0.5	0.5	1.5	0	0	0.5	0	0.5	0	0.5	1.5
Sample_139	4.58333	0.9	3	4.14286	2.71429	1.33333	1.8	1.8	3.6	1	1.4	0.6	2.2	3.5	2	1	1.25	2.25	1.5	1	1.25	0	1	3.66667	1.66667	2	0.666667	0.666667	0.333333	2.66667	0.333333	1	2	0.666667	1.5	0	1.5	2.5	1	1	1.5	0.5	0	0.5	0	1	0	1	0.5
Sample_140	1.66667	1.7	0.375	5	1.71429	0.333333	1.8	0.6	2.8	0.6	0.2	0	0.6	1	1.25	0.25	0.5	0.25	0	1	0.75	0.5	0.333333	1	0	1	0.666667	0.333333	0	0.333333	0.666667	0	0	0	0	0	0.5	1	0	0	1	0	0	0	0	0	0.5	0	0
Sample_141	1.33333	1	0.25	2	1.14286	1.33333	0.6	0.4	2.8	0.8	0.6	0.2	0	3.5	1	0.25	0.75	0.5	0	0.75	1	0	0.333333	0	0.333333	0	0	0	0	0.666667	0.333333	0.333333	0.666667	0.666667	0	0.5	0.5	3.5	0	0.5	0.5	0.5	0.5	0.5	0	0	0	0.5	0
Sample_142	2	1.8	0.875	2	1	1.5	0.4	0.6	3.6	0.4	0.8	0.2	0.2	4.25	0.75	0.5	1.25	0.25	0.5	0.25	0.5	0.5	0.333333	0.666667	0	0.333333	1	0	0	0.333333	0.333333	0.333333	0.333333	0.666667	1	0	1	3	0	0.5	1.5	0	0	0	0.5	0	0.5	1	0
Sample_143	4.25	3	1	3.85714	1	1	1.4	1.4	1.8	0.6	0.6	0.4	0.6	1.25	0.75	0.5	0.5	1.5	1	0.75	0.75	0.25	1	2.33333	1.66667	0	1	0.666667	0	1.66667	0.333333	0.333333	0.666667	0.333333	0.5	1.5	0.5	2	0.5	1	1.5	0.5	0	1	0	0.5	0.5	2	0.5
Sample_144	0	3	0.5	2.28571	0.571429	1.16667	0.6	0	2.2	0.4	0.2	0	0.4	1.5	1.5	0.25	1.75	0.25	0.5	0.25	1.25	0.25	0.333333	0.333333	0.666667	0	0.666667	0.333333	0	0.333333	0.333333	0.666667	1	0.666667	1	0.5	1	2.5	0	0	0.5	0.5	0	0.5	0.5	0	0	0	0.5
Sample_145	1.5	1.7	0.375	2.28571	0.571429	0	0.4	0	2.6	0.8	0	1	0.6	0.75	1	0.25	1.75	0.5	0	0.5	0.5	0	0	0.333333	0.333333	0.333333	0	0	0	0	0	0	0	0	0	0	0	2	0	1	0.5	0	0	0	0	0	0	0	0
Sample_146	1.75	0.1	0.75	2.14286	1.14286	0.666667	1.2	0.2	1.4	0.6	0.4	0.2	0	2.5	1.25	0.25	2.25	0	0.5	0.25	1.5	0.25	0	0.333333	0.333333	0.666667	0.333333	0	0.333333	0.666667	0	0.333333	0.333333	0.333333	0	0	1.5	1	0	0	0.5	0	0	0.5	0	0	0.5	0	0
Sample_147	4.66667	2.4	1.375	4	1.71429	1	1.4	0.4	3	0.4	0.6	0.8	1	4	1.25	0.25	0.75	1.25	0	0.5	1.75	1	1	1	2	1	1	0	3.33333	1.33333	0.666667	0.666667	0.666667	0.666667	0.5	0.5	0.5	1	0.5	1	0.5	0	0.5	0	0	0	0.5	0	0
Sample_148	2.16667	0.7	0.875	3.57143	2.14286	1.16667	1.2	0.8	3.6	1.4	0.4	0.6	1	1.5	0.25	0.5	2	1.25	0.5	1	1.25	0.75	1	2.33333	1	1	0.666667	0.333333	0	1.33333	0.666667	1	1	0.333333	0	0	1	1.5	0.5	0	1	0	0.5	0.5	0.5	0	0	0.5	0
Sample_149	1.66667	1.8	0.5	1.85714	1.28571	2.83333	0.8	0.6	2.4	1	0.6	0.2	0.8	1	1.25	0.5	1.75	0.75	0	0.5	1.25	0	0.666667	1.66667	0.666667	0	0.333333	0	0	0.333333	0	0.666667	0.666667	0.333333	0.5	0	2	1.5	0.5	0.5	0.5	0	0	0	0	0	0	0.5	0
Sample_150	2.33333	0.2	0.5	0.142857	1.14286	1	0.4	0	2.4	1.8	0.2	0.8	0.2	2.5	0.25	0.25	2.5	0	0	0	0.5	0.5	0.333333	0.333333	0	0	0	0.333333	0.666667	0.333333	0.333333	0	0.333333	0.666667	0.5	0	0	1.5	0	1	1	0	0	0.5	0	0	0	1	0
Sample_151	3.25	0.5	0.75	5.57143	1.42857	0.166667	0.4	0	2.2	1.4	0.2	0.2	0.4	2.5	1.5	0.25	1.25	0	0	0.25	0	0	0.333333	0	0	0	0.333333	0	0	0.666667	0.666667	0	0	0.666667	0	0.5	1	1.5	0	0	0	0	0	0.5	0	0.5	0	0.5	1
Sample_152	4.75	2.8	1.125	3.28571	2.71429	4	0.6	0.8	3	0.6	0.4	0.4	0.6	3.25	0.75	0.5	1	0.5	0	0.25	1	0.75	0.666667	1	1.33333	1	1	0	1	1.66667	1	0.666667	0.666667	0	0.5	0.5	1	1.5	0	0.5	0	0	0	0.5	0	0.5	0.5	2	0
Sample_153	4.83333	3.5	0.625	3	0.857143	1.16667	1.2	0.8	3.4	0.8	0.2	1.8	0.6	2.75	1.5	0.75	1.75	0.75	0	0.5	0.5	0.25	1.33333	0.333333	0.333333	0.333333	1	1	0	0.666667	1	0	1	0.666667	0	0	0.5	2	0	1	1	0	0	5	0	0	0	1.5	0
Sample_154	0.75	0.4	0.5	1.57143	1.28571	1.83333	0.8	0.4	2.8	1	0.4	0	0	2.5	1	0.25	0.75	0.25	0	0.25	1.75	0.5	0.666667	0	0.666667	0.333333	0	0.333333	0.666667	1	0	0.666667	0	0	0	0	1	1.5	0	0	0	0	3	0	0	0	0	1.5	0.5
Sample_155	2.58333	2.7	0.5	3.28571	1.57143	1.66667	0.2	0	4.8	1.4	0.2	0.4	1	3.75	1.25	1.25	2	0.25	0.5	1.75	1	0.5	0.333333	0.666667	1.33333	0.666667	0	0	2.66667	1	0.666667	0.666667	0.333333	1	1	0.5	2	1.5	0	0	1	0	0	0	0	0.5	0.5	1	0
Sample_156	3.08333	4.8	1.125	3.42857	1.14286	0.166667	2	0	5.4	1	0	0.4	0.2	2.5	2	0.25	3	1.25	1.5	1.25	0.25	0.75	1	1.33333	0.333333	0.666667	0	1	0.333333	2	0.333333	0.333333	0.666667	1.66667	0	0.5	0.5	2	0	0	1.5	0	0.5	0	1.5	0	0.5	4	0
Sample_157	2.16667	2.2	0.625	2.28571	1.14286	1	0.8	0.2	4	0.8	0.4	0.2	0.4	2	2.25	0	0.5	0.5	0	0.5	0.75	0.5	0.333333	0	0.333333	0.666667	0.666667	0.333333	0.666667	0.333333	0.333333	0.333333	0.333333	1.33333	0	0.5	1.5	1	0	0.5	1	0.5	0.5	2	0	0	1	1	0
Sample_158	3.16667	2.8	0.75	3.42857	2	2.83333	0.8	0	4.6	0.4	0.2	1	1.2	4.25	1	0.5	1	1	1	1	1	0	1.33333	0.666667	0.666667	0.333333	0.333333	0.333333	0.666667	1	0.666667	0.333333	0.333333	0.333333	0	0	0	1	0.5	0	1	0	0	3	0	0	0	1	0
Sample_159	4.16667	3.7	1.125	4.28571	0.714286	0.666667	0.8	1	2.8	0.8	0.8	0.6	0.8	1.5	1.5	1.5	1	1.75	1.5	0.5	0.75	0.75	1	2.66667	1.66667	0.333333	0.333333	0.666667	0.666667	0.666667	0.333333	0.666667	0.666667	0.333333	0	0	0.5	2	1	0	0.5	0.5	0	0.5	0.5	0	0.5	0.5	0
Sample_160	2.33333	1.7	0.25	2	0.285714	0.5	0.6	0.8	1.6	0.8	0.2	0	1	2	0.75	0.5	1.75	0.5	0	0	0.25	0	0.333333	0.666667	0	0.666667	0	0	0.333333	0.666667	0.666667	0	0	0.333333	0	0	0.5	1.5	0	0	0.5	0	0	0.5	0	0	0	1	0
Sample_161	3.66667	5.2	0.875	3.57143	2.42857	1.66667	0.6	1	4	0.8	0.6	0.4	0.4	2.5	1.5	0	1.5	1.5	2	0.25	1.25	0.5	0.333333	0.666667	1.33333	0	0.333333	0	0.333333	2	0.666667	0.666667	0.666667	0.666667	0	0.5	0.5	2	0	0	0.5	0.5	0	0	0	2	0	2	0
Sample_162	2.58333	1.8	0.5	1	1.57143	1	0.2	0.2	1.8	0.2	0.2	0.6	0.4	0.5	0.25	0	0.75	1.25	0	0.25	0.25	0.5	0	0	0	0.666667	0	0	0.333333	1	0	0.666667	0.333333	0.333333	0	0	0.5	1	0	0	0	0	0	0	0	0	0	1	0
Sample_163	2	1.5	0.75	2.28571	1.14286	0.5	0.6	0	2.6	0.6	0.4	0.2	0.8	3.25	0.5	0.25	2.75	0.5	0.5	0	0.25	0.25	0.333333	0.666667	0.333333	0	0.666667	0	0	0	0	0	0.333333	0.666667	0	0	0	1.5	0	0	0.5	0	1	0	0.5	0	0	0	0
Sample_164	1.58333	2.3	1	2.71429	1.57143	1	1.4	0.2	3.6	2	0.8	0.2	0.4	2.25	1.75	0.75	1.75	0.75	1.5	0.25	1	0.5	0.666667	0.666667	0.333333	1.33333	0.333333	0.333333	5	0.333333	1.33333	0.333333	0	1	0.5	0.5	0.5	2.5	0	0.5	0.5	0	1.5	1.5	0.5	0	0	3.5	0
Sample_165	3.66667	3.7	0.875	2.42857	1.42857	0	0.4	1.6	4.2	1.4	0	0	0.4	2	0.5	0.25	1.5	0.75	0	1	0.75	0.25	1	0.666667	0	0.333333	0.333333	0	0	1	0.333333	0	0.333333	0	0	0	2	2.5	0	0	1.5	0.5	0	0.5	0.5	0	0	1	0.5
Sample_166	1.91667	1.9	0.25	1	1.85714	0.666667	1	0	2.4	0.6	0.4	0	0.4	3.5	0.5	0	1.75	0.75	0	0.5	0.5	0	0.333333	0.333333	0.333333	0.666667	0	0	0	0.666667	0	0	0	0	0	0	0.5	1	0.5	0	0	0	0	0	0	0.5	0	0	0
Sample_167	3.66667	2.9	0.75	4.14286	2.14286	2.66667	0.8	0.2	4.2	1	0	0	1.6	4.5	0.75	0	1.5	1	0.5	0.5	0.75	0.75	1	0.333333	0.666667	0.333333	0.333333	0.333333	0.333333	1	0.666667	0.333333	0	0.333333	1	0.5	0	2.5	0	0	1	0	0.5	0.5	0	0	0.5	1	0
Sample_168	4.25	1.3	0.5	2.14286	0.714286	1.16667	0.6	0.2	3	1.2	0	0.2	0.8	3	1.5	1	2	0.25	0.5	1	1.5	1.75	0	0.333333	0.666667	1.33333	1.33333	0	0	0.666667	0	1.33333	0	0.333333	1	0	1	2	0.5	0	0	0	0	0.5	0	0	1	0.5	0
Sample_169	3.33333	3	0.875	3.71429	1.71429	2.66667	1	0.8	4	1	0.6	0.4	1	4.25	1	0.5	1	0.75	0.5	0.5	0.5	0.5	0.666667	1.33333	0.333333	0.666667	0.666667	0	0.666667	1.33333	0.333333	0.666667	1	0.333333	0.5	0.5	0	0.5	0	0	1.5	0.5	2	2.5	0.5	0.5	0	1	0.5
Sample_170	1.41667	2.2	0.875	4.85714	1.57143	1.5	1.6	0	3.2	1.4	0	0.2	0.8	2.5	2.5	1.25	1.5	0.75	0.5	1.25	0.75	0.5	0.666667	0	0.333333	1.33333	1	0	0	1	0.333333	0.666667	0.333333	2	0	0.5	0.5	2	0.5	1	1.5	1.5	1	1.5	0	0	0	1	0
Sample_171	2.41667	0.6	0.875	1.42857	1.42857	0.333333	0.4	0	2.8	1.2	0.6	0.8	0.8	1.75	1	0	1.25	0	1	1.25	1	0.25	1	0	0.333333	0.333333	0	0.666667	0	0.666667	0.666667	0.333333	0.333333	0.333333	0.5	0	1	2	0	0.5	1.5	0	0	0.5	0	0	0	1.5	0
Sample_172	1.08333	1	0.375	1.57143	0.857143	0.666667	1.2	0.2	1.8	0	0.4	0	0.4	2.25	0.5	0	0.25	0.5	0	0.5	0.5	0	0	0	0	0.333333	0.666667	0.333333	1	0.333333	0.333333	0	0.333333	0	1	0	0	0.5	0	0	1	0	0	0.5	0	0	0	0	0
Sample_173	0.833333	0.9	1.875	1.28571	0.285714	0	1	1.8	0	0.4	0.6	0.6	0.4	0.5	0.25	1	0	2	0.5	0.25	0.75	0	1.33333	3.33333	2.33333	0.666667	0.333333	1.66667	0	0.666667	0	0.666667	1.33333	0	0.5	0	0.5	0	0.5	1	1	0.5	0.5	0	0	1	0	0	0.5
Sample_174	1.66667	0.1	0.875	0.571429	1.85714	1	1.2	0	3.2	1.2	0.2	0.4	0.6	4.25	1.75	0.25	1	0	0.5	0.75	1.75	0.5	0.666667	1	1	1.33333	0	0	0	0.333333	0.333333	0.666667	0.666667	0.333333	0.5	0.5	1.5	2	0	0	0	0	2	2	2.5	0	0.5	2.5	0
Sample_175	2.5	2.5	1	2.14286	1.14286	0.666667	1.6	0	3.4	0.6	0.4	1.8	0.6	3	2.25	0.25	1.5	2.25	0.5	0.5	1.25	0.5	0.666667	0	0.666667	0.333333	0	0	0.333333	1	1.33333	0.333333	0.666667	1	0	0.5	1.5	1.5	0.5	0	1	0	0.5	0.5	0	0	0.5	1.5	0
Sample_176	3.41667	2.8	1.5	3.28571	1.28571	1.83333	1.4	1.8	5.2	1.2	1.4	0	1.2	2.75	1.75	1.25	1	2	0.5	1	0.75	0.25	0.333333	3	2.33333	1.33333	1	0.333333	0.333333	1	0.666667	1.33333	0.666667	1	1.5	0.5	1.5	2	1	2	2	1	0.5	0.5	0	0.5	0.5	1.5	0
Sample_177	3.5	2.8	0.75	3.42857	1.42857	1	0.6	0.2	2	0.8	0.6	0.2	0.6	2.5	0.25	0.25	0.75	1.75	0	0.25	0	0	0.333333	0.333333	0.666667	0.333333	0.333333	0.333333	0.333333	0	0	0.666667	0	0	0	0	0	1.5	0	0	0.5	0.5	0.5	2	0.5	0	0	0.5	0
Sample_178	2.16667	2.2	0.875	3	2	1	1	0.6	3.6	1.2	0	0.2	0	3.25	0.75	0.5	1	0.5	0.5	0.25	0.25	0.25	1	0.333333	1.33333	0.333333	0.333333	0	2.33333	1.33333	0.666667	0.333333	0.333333	0.666667	1	0	1	1.5	0	0	0.5	0	1.5	0	0.5	1	0	0.5	0
Sample_179	3.58333	2.1	1	3.57143	0.285714	1.66667	0.8	0	2.8	0.8	0.6	0.2	0.8	3.5	1.75	0.25	1.25	0.75	1	0.25	0.25	0.5	0	0.333333	1	0.666667	1	0	0.666667	0.666667	1.33333	1.33333	0	0.333333	0	0.5	1	2	0	0	2	0	1.5	1	1	0	0	3	0
Sample_180	3.91667	3.6	1.375	4.14286	1.57143	0.666667	0.6	0.6	2.2	1	0.2	0.8	0.8	3.5	2.25	0.25	1.5	4	1	0.5	0.25	0.75	1.66667	1	0	2	1	0.666667	2	0.666667	0	0	0	3	2.5	1	0.5	1	0	0.5	0.5	0	0	2.5	0	0	1	1.5	0
Sample_181	3.91667	0.7	1.25	3.85714	1	0.5	1	0.2	3.2	0.8	0.8	1.4	0.4	1.75	1	0.25	0.75	0	0.5	0.25	1	0	0.333333	0.666667	1	0.666667	0	0	0.333333	1.66667	0.666667	0.666667	0	0.666667	0	0.5	1.5	2	0	0	1	0.5	0	0.5	1	0	0	1.5	0.5
Sample_182	4.75	3.2	1.25	2.71429	1.14286	0.833333	1	0.4	3	0.8	0.2	0.4	1.4	3.25	1	0.25	1.75	0.75	0	0.75	1.75	0.25	0.333333	0.333333	0.333333	0	1.33333	0.666667	0.666667	2.66667	0	0.666667	0.666667	1.33333	0	0.5	1.5	3	0	0	2	0.5	0	2.5	0.5	0.5	0	1.5	0
Sample_183	3.41667	1.6	0.375	2.57143	2.85714	0.5	0.8	0.2	2.4	0.6	0.4	0.6	0.2	1.75	1.25	0	0.5	0.25	0	1	0.5	0.25	0	0.666667	0.666667	0	0	0.333333	0.333333	0	1	0	0.333333	1	0	0	0	1	0	0	0.5	0	0	0	0	0	0	0.5	0.5
Sample_184	1	0.1	0.125	3.85714	1.14286	0.166667	0.8	0	1.6	0.2	0	0.2	0	1.25	1.25	0	0.5	0	0.5	0.25	0.25	0	0.333333	0	0.333333	0.333333	0	0	0.666667	0.333333	0.333333	0	0	0	0	0	0	1.5	0	0.5	0	0	0	0	0	0	0	0.5	0
Sample_185	1.5	1.7	0.5	1.28571	0.857143	0.166667	0.6	0.2	2.4	1	0.2	0.2	0.2	3	1	0.25	2.25	1.5	0	1	1	0	0.333333	0.333333	0	0.666667	0.666667	0	2.66667	0.666667	0.333333	0.333333	0	0.333333	0	0	1.5	2	0.5	0	1	0	0	0	0	0	0.5	1.5	0
Sample_186	4.25	3.4	0.875	5.28571	2	0.5	1	1	3	1.2	0.6	0.6	0.6	2.25	1.5	1	2	1.25	1.5	0.25	0	0.5	0.666667	1.33333	0.666667	0	0.666667	0	0	0	0.666667	0	1.33333	1	0.5	0.5	1	3	0.5	0	0	0	0.5	1	0	0	0.5	1.5	0
Sample_187	2.5	2.6	0.375	3.28571	0.571429	0.666667	0.6	0.2	2.4	0.4	0.2	0.4	0.6	2.5	0.75	0.25	0.5	0.75	0	0.5	1.5	0.25	0.666667	0	0.666667	0	0	0	0	2.66667	2.33333	0	0.666667	1.33333	0	0	0.5	1.5	0	0	0	0	0	1	0	0	0.5	1	0
Sample_188	3.5	5	1.5	4	0.714286	1	2.2	0.8	1.8	1.2	1.6	0.2	1.4	2.75	2.75	0.5	2	2.75	0.5	0.75	1.5	1	0.333333	1	1	2	0.333333	0.333333	0	0.666667	1.33333	0.333333	0	0.666667	0.5	0.5	1	2.5	0	0	0	1.5	1	0	0	0	0.5	2	0
Sample_189	3.25	1.7	0.25	4	1.28571	0.333333	0.2	0	1.2	0.8	0.2	0	0.6	4	1.25	0.25	1.25	0.5	0.5	1.25	0	0	0	0.333333	0.333333	0.333333	0	0.333333	0	0.333333	0.666667	0	0	0	0	0	0	1.5	0	0	0	0	0	0	0	0	0	0	0
Sample_190	3.5	1.5	1	2.71429	2.14286	0.666667	1	0.4	3.4	1	0.4	0.6	0.2	3.75	0.75	1	1.75	1.25	2	0.5	1	0.75	0.666667	0	0.333333	1.33333	0	0	0	1.33333	2.33333	0.333333	1.33333	1.66667	1	0	2	2	0	0.5	0	0	0	0	0	0	0.5	0	0
Sample_191	1.83333	1.8	0.25	2.14286	1	0.5	0	0.4	2.2	1.2	0	0	0.4	1.5	0.5	0	1.25	0.5	0	0.25	0.5	0.25	0.666667	0	0	0.333333	0	0	0.333333	0.666667	0	0.333333	0.333333	0	0	0	0.5	1.5	0	0	0	0	0	0	0.5	0	0	0.5	0
Sample_192	1.75	2.1	0.375	3.85714	1.14286	0.5	1.2	0.8	4	1.4	0.4	0.2	1	2.25	1.5	0.5	1.25	1	0.5	0.5	0.5	0.5	0.666667	0.666667	1	0.666667	0	0.333333	2	0.666667	2.33333	0.333333	0.333333	0.333333	1	0	1	2	0.5	0	0.5	0	0	0.5	0	0	0	1.5	0
Sample_193	2.75	2.5	1	3.42857	1.14286	0.5	0.6	0	1.4	0.2	0.2	0.8	0.4	3.5	1	0.25	0.25	1	0	1.75	0.5	0	0	0.666667	1	0.333333	0.333333	0	1.66667	1.66667	1	0	0	0.666667	0	0.5	0	1	1	0	0.5	0.5	0	1	0	0	1	0.5	0
Sample_194	2.66667	1.1	0.5	1	1	0.666667	0.4	0.2	3.4	0	0	0.8	1	2.5	1.25	0	1.25	0.25	1	0.25	0	0.5	0.666667	0.666667	0.333333	0	0	0	0.333333	0.666667	0	0	0	1	0.5	0.5	0.5	1	0	0	0.5	0.5	0.5	2	0	0	0.5	1	0
Sample_195	3	4.2	2.375	3.42857	0.428571	1	1.2	0	2.8	0.8	0.4	0.6	1.8	5.5	1.5	0.5	2	2.5	0.5	1	0	0.5	1.66667	1	1	2	0.666667	0.333333	5.33333	1.33333	2.66667	0.333333	0.333333	0.333333	2	0	0	2	1	0.5	0	0	0	0.5	0	0	0	0	0
Sample_196	2.41667	3.3	1.125	3.85714	0.714286	4.66667	1.2	0.2	2.6	1	0	0.2	0.2	3.5	2.25	0	1.25	0.5	0	0	0.5	0.75	0.333333	0.666667	0.666667	0.333333	0	0.666667	1	2.66667	0	0	0	0	0	0.5	0.5	2	0	0	5	0	1.5	1	2	0	0	0.5	0
Sample_197	2.75	0.1	0.5	2.28571	1.14286	0	0.4	0	1.2	1.2	0	0	0	2.5	0.75	0.25	0.5	0.25	0	0	0.5	0	0	0	0	0.333333	0	0.666667	0	2.33333	0	0.333333	0.333333	0.666667	0	0	0.5	2.5	0	0	0.5	0	0	0.5	0	0	0	0	0
Sample_198	4.5	2.6	1.125	5	0.857143	0.333333	1.4	0.6	2.2	0.4	0.2	0.4	1.4	3.5	1	0.5	2.5	0	0.5	1.75	0.5	0.25	0	1	1.33333	0.333333	0.666667	0.666667	1.33333	0.666667	0.333333	1.33333	0	0.333333	0	0.5	0	2.5	0.5	0	0	0.5	1	0	0	1.5	0	1	0.5
Sample_199	1.83333	1.4	0.375	3	1	0.833333	0.4	0	1.4	0.4	0.2	0	0.4	2.25	0.5	0.25	1.25	0.5	0	0.5	0.25	0.25	0	0	0.666667	1	0	0.333333	0	0.333333	0	0.333333	0.333333	0	0	0	1	3	0	0	0	0	0.5	0	0	0	0.5	1	0
Sample_200	3	1.3	0.25	3.14286	0.285714	1	0.4	0	1.8	0.4	0.2	0.4	0.2	2	0.5	0	1	0.5	0.5	0.5	0.5	1.25	0	0.333333	0.666667	0.666667	0	0.333333	0	0.666667	0.666667	0	0	1	0.5	0.5	0.5	1	0	0	0	0	0	0	1	1	0	0.5	0
Sample_201	2.5	1	0.25	2.28571	0.428571	0.333333	0.2	0	0.4	0.2	0.2	0	0.2	0.5	0.5	0.5	0.25	1	0	0.5	0	0.5	0.333333	0	0.333333	0.333333	0.333333	0.333333	0	0.333333	0	0.333333	0.333333	0	0	0	0	1.5	0	0	0	0	0	0	0	0	0	0.5	0
Sample_202	3.08333	2.9	0.25	4.71429	1.14286	1.5	0.4	0	1	1.4	0.6	0.2	0.4	3	0.75	0.25	2.75	1.25	1	0	0.25	0.25	1	0.333333	1.66667	1.33333	0	0	0.333333	0.333333	0.333333	0.666667	0	0	0	0.5	1	3.5	0	0.5	0	0	0.5	0	0.5	0	0	1	0
Sample_203	4.08333	3.6	2.625	5.85714	1.14286	1.16667	1.6	1.6	1.2	1	0.6	1.8	0.6	3.5	1	1.25	0.75	2.25	0.5	1	1.75	0.25	1.66667	4	3	1.33333	1	1.66667	0.333333	1.33333	1	2	1.33333	1	0.5	0	0.5	2	0.5	1.5	2	0.5	0	1	0	2	0	0.5	1
Sample_204	2.25	1.4	0.625	2	0.857143	1.33333	0.4	0.2	2.6	0.4	0.2	0.4	0.6	2.5	1.5	0	2.25	0	0	0	0	0	0	0.333333	0	0.333333	0	0	0.666667	1	0.333333	0.333333	0.333333	0	0	0	1.5	2	0	0	0	0	0	0	0.5	0	0.5	2.5	0
Sample_205	4.91667	0.1	0.75	4.14286	0.285714	0.833333	0.6	0.2	2.4	1	0.4	0.4	0.6	2.75	2	0.25	1	0.5	0.5	0	0.75	0.5	0	0.666667	0	1.66667	0.333333	0	0.333333	0.666667	0.333333	0.333333	0.666667	0.333333	0.5	0	1	2	0.5	1	1	0	0	0.5	0	0.5	1	0.5	0
Sample_206	4.58333	3.3	3.125	4.71429	1.42857	0.666667	2.2	1.8	2.6	1.4	1	1	1.8	3.75	1.25	1.5	1.25	2	1	2.25	1.5	0.25	2.66667	2.66667	3	1.66667	2	1	0.333333	2.33333	1	1.33333	0.666667	0.666667	1	1.5	2	3	0.5	1	1.5	2	0	1	0	1.5	0.5	1.5	0.5
Sample_207	0.583333	1.2	0.375	2	0.857143	0.333333	0.4	0	1.2	0.4	0	0.4	0.4	1.75	1.25	0.25	0.75	0	0.5	0.5	0	0.25	0.333333	0.333333	0.333333	0	0	0.333333	1.66667	0.333333	0.333333	0.666667	0.333333	1	0	0	0	2	0	0.5	0	0	0	0	0	0	0	1	0
Sample_208	2.16667	3.2	0.125	1.28571	1	0.166667	0.4	0.2	2.6	0.8	0.4	0.2	0.8	1.75	1	0	0.75	0.5	0	0.75	0.25	0.25	0.333333	0	0	0.333333	0.333333	0	0	0.333333	0.666667	0.666667	0.333333	1	0.5	1	0.5	1.5	0	0	0.5	0	0.5	0.5	0.5	0	0	1	0
Sample_209	1.58333	1.8	0.5	1.85714	0.571429	0.5	2	0.6	2.4	0.2	0.2	1.2	0.8	1.75	1.5	0.5	1	0.25	0.5	0.25	0.75	0.25	0.333333	1	0.333333	0.333333	0	0	0.666667	0	0.333333	0.333333	0	0	0	0	1	1.5	1	0	0.5	0	1	1	0	0.5	0.5	0.5	0
Sample_210	3	2.6	0.375	4	0.571429	1	0	0.2	2.2	0.2	0.6	0.2	0.2	1.75	0.75	0.75	1.25	4	0	0.25	0.5	0.5	1	0.666667	0.333333	0.666667	0	0	3	0.666667	2	0.333333	0.333333	0.333333	1.5	0	0.5	3	0.5	0	0	0	1	0.5	0.5	0	0.5	0.5	0
Sample_211	1.83333	0.6	0.875	2.57143	0.714286	0.333333	1.2	0.6	2	0.4	0.4	0.4	0.2	2	0.5	0.5	0.5	6.5	0.5	0	0.25	0.25	0.333333	1.66667	2.66667	0.333333	0.333333	0	0	0	0	0.333333	1.33333	0.333333	0	0	0.5	1.5	1	0.5	0	0	0	0	0	0	0	1	0
Sample_212	2.33333	2.3	0.875	3	0.285714	1.16667	0.8	0	2	1	0.2	0.2	0.2	2.25	1.25	0	1.5	0.75	0	0.5	0	0	0.333333	0.333333	0	0	0	0	0	0	0	0.333333	0	0.333333	0.5	0.5	0.5	1.5	0.5	0	1	0	1	0	0.5	0.5	0	1	0.5
Sample_213	2.16667	2.2	0.375	4	0	0.166667	0.4	0.4	1	0	0.2	0.2	0.2	1.75	1	0	0.75	0.25	0	0.75	0	0	0	0	0	0.666667	0.333333	0	0	0.666667	0	0.333333	0	0	0	0	0	1	0	0	0	0	0	1	0	0	0	1	0
Sample_214	3.08333	1.4	0.5	1.57143	1.42857	0.333333	0.4	0.2	4.4	0.8	0	0.4	0.2	2.75	1.25	1	0.5	0.5	0.5	0.25	0	0	0.333333	0	0.333333	0.333333	0.333333	0	0	0.333333	0.666667	0.666667	0	0	1	0	0.5	1	0	0.5	1	0	0	0	0.5	0	0	1.5	0
Sample_215	3.41667	2.7	1.125	4.14286	1.42857	1.16667	2.2	0.2	4.2	0.8	0.4	0	0.4	4.25	1.75	0.25	1	0.5	0.5	1	0.25	0.75	0	0.666667	0.333333	0.666667	0.333333	0.333333	0.666667	0.666667	0.333333	0	0.333333	1.33333	0	0	0	2	0	0	0.5	0	0	0.5	0	0	0.5	0.5	0.5
Sample_216	1.91667	0.2	0.375	2.71429	1.28571	0.166667	1	0.2	3	0.6	0	1	0.6	3.5	0	0	2.75	0.5	0.5	0.5	0.5	0	0.333333	0	0	1	0	0	0.666667	1	0.666667	0	0	0.666667	0.5	0.5	1	2	0.5	0	0.5	0	0	0	0.5	0	0	1	0
Sample_217	2.25	2.7	1	3.42857	0	0.833333	0.2	0	1.8	0.6	0.2	0.4	0.6	2.25	1.75	0	1.75	1	0.5	0.5	0.75	0.5	0	0	0.333333	0.666667	0.333333	0	0	0.666667	0.333333	0.666667	0.333333	0.666667	0.5	0	0	2	0	0	2	0	0	0.5	0	0	0.5	0	0.5
Sample_218	2.83333	2.8	1.5	2.14286	0.857143	0.833333	1.4	1.2	2	1	1.2	0.8	1.2	2.25	1	0.75	2	1.75	1	2	0.75	0.5	2	3	1	0.666667	0.333333	1	0.333333	0.333333	0.333333	0.333333	1.66667	1.33333	0.5	0	1	1.5	0.5	1	2.5	1.5	0	1	0	0.5	0	0.5	0
Sample_219	1.91667	3.1	0.875	2.71429	1.14286	0.5	1.4	0.4	2.2	0.8	0.2	0	0.6	3	1	0.5	1	1.5	1	0	0.5	0.25	0	0.333333	0.666667	1	0.333333	0	0	0.333333	0.333333	0.666667	0.666667	0.333333	0	0	1	2.5	0	0	1.5	0.5	0	0	0.5	0	0	0	0
Sample_220	2.66667	2	1	4.71429	0.714286	1	0.8	0.2	2.6	1.2	0.6	2	0.4	1.25	1.5	0.25	1.25	8	0	0.75	0.25	0.25	0.333333	1	0.666667	0.333333	0.333333	0.333333	1.66667	1.33333	1	0	0.666667	0	0	0.5	0.5	2	0	0	0.5	0	0	2	3.5	0.5	0.5	2.5	0
Sample_221	3.25	2.6	0.875	5	0.714286	0.166667	1.6	0.2	1.6	1.4	0	0	0.8	1.75	1	0.5	2	2.75	1	0.75	0.5	0.5	0	0.666667	0.333333	0.333333	0.333333	0.333333	0.333333	0.333333	1	0	0	0.333333	0	0.5	1	2.5	0	0.5	0.5	0.5	0.5	1.5	0	0	0	1.5	0
Sample_222	2.75	2.1	1	5	0.571429	0.166667	1	0.6	2.4	0.8	0.4	0.6	0.6	3.75	1.25	0.75	0.75	2	0	1	0.25	0.25	1	1.66667	1	0	1	0	0	0.333333	0.666667	0.666667	0.666667	0	0	0.5	0.5	1.5	0.5	0.5	0.5	1	0	1	0.5	0	0	1	0
Sample_223	2.41667	2.9	0.75	3.71429	1.28571	0.833333	1.2	0.2	2.6	1	0.2	0.8	0.6	3.75	1.75	0.25	2.25	0.75	0	0.25	1.25	0	0.666667	1	1.33333	1	0.666667	0.333333	0.333333	0.666667	0	0	0.666667	0.333333	0.5	0.5	2.5	3	0	0.5	0	0	0	0.5	0.5	0	1	1	0
Sample_224	3.91667	2.6	2.25	5.42857	1.42857	1.83333	2.6	1.2	4	1.4	0	0.8	0.4	4	0.75	0.75	1.25	1	1	0.25	0.25	1	0.333333	0.333333	0	0.666667	0	0.666667	0	1.66667	0.333333	0.666667	0.666667	0.333333	0	0.5	0	2.5	1	0.5	1.5	0	1.5	1.5	0.5	0.5	0	1.5	0
Sample_225	3	0.4	1.125	3	1.85714	1.83333	1	0.4	1.6	1.2	0	0.4	0.4	5	1.25	0	1.5	0.75	0	0.25	1.5	0.75	1	0.333333	1.33333	1.33333	0.666667	0	0.333333	2	0	0	0.666667	0.333333	0.5	0	0	3.5	0.5	0	1	0.5	0	1	0.5	0.5	0	0.5	0.5
Sample_226	1.58333	1.5	0.75	2	0.857143	1	0.2	0.2	3.4	0.6	0	0.2	0.6	1.75	1.25	0.25	1.25	0.25	0.5	0.5	0	0.5	0	0.333333	0.333333	0.333333	0.333333	0	1	0.333333	0.333333	0	0	0.333333	0	0	0	1.5	0	0	0	0	0.5	0.5	0	0	0	0	0
Sample_227	2.66667	1.4	0.25	2.71429	0.142857	0.333333	0.2	0.2	2.2	0.8	0.2	0.2	0.6	3.5	0.75	0.75	0.5	0	0	2	0.25	0.25	0.333333	1.33333	1.66667	0.666667	0.333333	0	1.66667	1	1	0.666667	0	0.333333	0	0	0	1	0	0	1.5	0	1.5	0	0.5	0	0.5	1	0
Sample_228	3.5	2	0.125	4.28571	0.857143	1.5	0.4	0	3.6	1.2	0	0.6	0	3.25	1	0.5	1.75	0.5	0.5	0.5	0.25	0.5	0.666667	0.666667	0.666667	0	0.333333	0	0	1	0	1.33333	0	0.333333	0	1	0.5	2.5	0	0	1.5	0.5	0.5	1	0.5	0	0.5	2	0
Sample_229	4.75	0.1	1.875	3.28571	2.28571	2.33333	1	1	5.4	1.4	0.6	0.8	0.8	3	2.25	0.75	2.5	0.5	1	0.75	1	0.25	1	0.666667	0.333333	1	1.33333	0	0.666667	0.666667	0	0.333333	1	1	0	1.5	1.5	3	0	0	2	0.5	0.5	3	0	0	0	1	0.5
Sample_230	1	1.4	0.75	2	1.28571	0.666667	0.6	0	1.2	0.6	0	0	0.6	2.75	0.75	0.25	0.25	0.25	0	0.5	0.75	0	0	0	0.666667	0.333333	0	0	1.33333	0.333333	0	0.333333	0.666667	0.333333	0.5	0	0.5	1	0	0	0.5	0.5	0	0	0	0	0	0	0
Sample_231	1.41667	0.5	0.125	0.857143	0.714286	0.833333	0.2	0.2	2.2	0.6	0	0.2	0.2	1.5	0.75	0.5	1	0.25	0	0	0	0	0.333333	0.333333	0.333333	0	0	0.333333	0.333333	0.666667	0.666667	0.666667	0	0	0	0	0	2	0	0	0	0	0	0	0.5	0	0	1	0
Sample_232	4.83333	0.2	0.625	4.14286	0.857143	0.5	0.6	0.2	1.2	0.8	0.2	0	0.2	0.75	0.5	0.25	1	0.75	0	0	1.5	0	0	0.333333	0.333333	0	0	0	0	0.333333	0	0.666667	0.333333	1	0	0	0.5	2	0	1	0	0	0	1.5	0	0.5	0	4	0.5
Sample_233	2.5	3	0.375	5.57143	0.714286	0.5	0.6	0.4	2.6	0.6	0.2	0.2	0	4.25	1.25	0.25	0.5	0.75	1	0.25	0.25	0	1	0.333333	0.666667	0	0	0.333333	1	1	0.333333	0.333333	1	0.666667	0	0	0	1.5	0	0	0.5	1	0	1	0.5	0	0.5	0.5	0
Sample_234	2.25	3.2	1.125	0.285714	2.28571	1.16667	0.8	0.4	3	2	0.2	0.4	1	0.5	1.25	0.5	3	1.5	0.5	0.75	0.5	0.25	0.666667	0.666667	1.33333	0.333333	0	0	0.333333	0.333333	1.66667	0	0.333333	1	0	0.5	1	2	0	1	0	0.5	0	1	0	0.5	0.5	1.5	0
Sample_235	2.83333	2.5	0.375	3.42857	1	0.166667	1.6	0.8	2.8	0.8	0.2	0.2	0.6	2.75	1.5	0.75	1.25	1.5	0.5	2	0	0.25	0.333333	1	0	0.333333	0.333333	0	0.666667	0.333333	1.33333	0.333333	0.666667	0.333333	0	0	0.5	3.5	0	0	1.5	0.5	0	0	0	0	0	1	0
Sample_236	4.33333	2.6	1	7.14286	1.85714	2.16667	1.2	0.4	2.8	0.6	0.2	0.2	0.8	3	1.75	0	1.5	0.75	0.5	1.5	0.5	1.5	0	0.666667	0.333333	0.333333	0.333333	0	0	2	0.333333	0.333333	1.66667	1.33333	1	0	1	2	0.5	0	0.5	0	0	1.5	0.5	0	1	3	0
Sample_237	3.25	1.7	1.625	4.28571	0.857143	1.16667	0.4	0	2.2	0.6	0.4	0.2	1	2.5	1.5	0.5	2.25	0.25	0.5	1.25	0.5	0.25	1	0.666667	0.666667	2.33333	0.666667	0	0.333333	1.33333	0.333333	0.333333	0.333333	1.33333	0.5	0	1	2	0	0	0.5	0.5	1.5	0.5	0	0	0.5	0.5	0
Sample_238	3.91667	1.4	0.625	1.71429	0.714286	0.5	1.2	1	2	0.6	0.4	0.6	1.4	1.75	1.25	0.5	1	0	0.5	0.25	0.25	1	0.666667	0.333333	0.333333	0.333333	0.333333	0	0.333333	1.66667	0	1	0.333333	0.333333	0.5	0	0.5	1.5	0	0	2	0	0.5	0	0	0	0.5	1	0
Sample_239	2.5	1.9	0.5	4.42857	0.571429	0.833333	0.6	0	1	0.6	0.2	0	0.8	1.25	2	0	0.5	0.75	1	0.25	1.25	0.75	0	0.333333	0.666667	0.333333	0.333333	0	1	0.666667	1.33333	0.666667	0.333333	0	0	1	0.5	1	0	0.5	0	0	0	0	1	0	1	0	0.5
Sample_240	1.83333	0.7	1.5	2.14286	0.571429	0.833333	1.8	0.4	2.8	1	0.4	1	1.2	1.5	2	0.5	2	0	0.5	0.25	0.25	0.75	0.333333	0.333333	1	1.66667	1	0	1.33333	2	0.666667	0.333333	1.33333	0.333333	1	0.5	0.5	1.5	0	0.5	0.5	0	0	1.5	0	0	0.5	1	0
Sample_241	1.91667	2.6	0.25	2.42857	1	0.333333	0.8	0.4	1.4	0.4	0.2	0.2	0.2	0.75	1.25	0.25	0.5	1	0	0.25	1.5	0	0.333333	0.666667	0.333333	0.333333	0	0	0.666667	0	0	0.333333	0.666667	0.333333	1	0	0.5	2.5	0	0	0	0	0	1	0	0.5	0	1	0
Sample_242	4.08333	3.3	1.125	3.42857	2.42857	0.833333	1.6	0.2	2	0.4	1.2	0.6	0.8	5.75	0.75	0.25	0.5	1	0	0.5	0.5	0.5	0.666667	2	1.66667	1.66667	0.666667	0	1.66667	1.66667	1	0.333333	0.666667	0.333333	0.5	0	1	1	0.5	0.5	0.5	0	0.5	0.5	0	0	0.5	0.5	0
Sample_243	3.66667	1.7	1	2.71429	0.714286	1.16667	0.2	0.2	1.6	0.6	0.4	0	0.6	1.5	1	0.25	0.5	0.25	0	0.25	1	0.25	0.333333	0	0.333333	0	0	0.333333	0	0.666667	0.666667	0	0.333333	0.333333	0.5	0.5	0.5	1	0	0.5	0	0.5	3	0.5	0.5	0	0.5	1.5	0
Sample_244	6.08333	1.8	1	3.85714	0.428571	1.33333	0.8	0.6	3.4	1.4	0.8	0.2	0.8	2.5	1.75	0.25	1.25	1.5	0.5	1	0	0.5	1	1	2	0.666667	0.666667	0	0.333333	1.66667	0.666667	0.333333	0	1	0.5	0.5	0.5	2.5	1	0	0.5	1	0	1.5	0	0.5	0	0.5	0.5
Sample_245	1.75	1.5	0.875	1.42857	0.857143	0.166667	1	0.4	3	0.4	0.2	0.4	1	3	1.5	0.5	0.75	0.25	0	0.25	0.75	0	0	0.333333	0.333333	1	0	0	0.333333	0	0.666667	0.666667	1	0.666667	1	0	0.5	1	0	1	0.5	0	0.5	0.5	0	0	0.5	1	0
Sample_246	1.58333	1.6	0.625	1.42857	1	0	0.4	0.2	1.2	1.2	0	0	0.2	1.25	0.75	0.25	2	0.25	0	0.25	0.25	0	0.666667	0.333333	0	0	0	0	0	0.333333	0	0	0	0	1	0	0	2	0	0	0	0	0	0	0	0	0.5	0.5	0
Sample_247	2.75	2.4	0.625	3.57143	1.42857	1.16667	0.8	0.6	3.2	1.2	0	0.4	0.8	2	1.25	0.25	2	1	0.5	0.5	0.25	1	1	0.333333	0.333333	0.666667	0.666667	0	2.66667	1.66667	1.33333	0	0.666667	0.333333	0	1	1	2	0	0	0.5	0.5	0	0.5	0.5	0	1	1	0.5
Sample_248	3.08333	2.4	0.875	1	0.285714	1	1	0.2	2	0.4	0.2	0	1.8	2.5	1.75	0.25	1	0.25	0.5	0.5	0	0.75	0	0	0	0.666667	1	0	0	1	1	0	0.666667	0.333333	0.5	0.5	0.5	1	0	0	1.5	0	0.5	1	0	0	0	0.5	0
Sample_249	2	1.7	0.625	1.85714	2	4.83333	0.4	0	1.8	0.8	0.2	0.4	0.4	4	0.5	0.25	2.75	0.25	0.5	0	0.5	0	0.666667	0.666667	0.666667	1	0.333333	0.333333	0	1.33333	0	0.666667	0.333333	0.333333	0.5	0.5	2	3	0.5	0	0	0	0	0.5	0	0	0	0.5	0
Sample_250	1	1.1	1.875	1.14286	0.142857	0	1.2	1.6	0.2	0.2	0.6	0.6	0.4	0.5	0.25	0.75	0	2.5	0.5	0.25	0.75	0	1.33333	3.66667	2	0.666667	0.333333	1.66667	0	0.333333	0.666667	0.666667	1	0	0.5	0	0.5	0	0.5	1.5	1	0.5	0	0	0	1	0	0	0.5
Sample_251	2.5	3	0.375	6.28571	1	2.5	0.4	0.4	1.6	0.4	0	0	1	3.5	1.25	0	1	0.75	0.5	0	0.25	0	0.666667	0	1.66667	0.333333	0.333333	1	0	1	0.333333	0	0	0.666667	0	0	0	2	0	0.5	0.5	0	0	0	0	0	0.5	0.5	0
Sample_252	2.08333	3.8	0.375	3.85714	0.714286	1.83333	1	0.4	2.4	1.4	0.2	1.4	0.6	3.5	1	0.25	2.75	1.25	0	1	0.75	0.25	0.333333	0.666667	1	0.333333	0.666667	0.333333	0	0.333333	0.333333	0	0	0	0	0	1	2.5	0	0	0.5	0	2	0.5	0	0	1	1	0
Sample_253	2.75	0.1	1.25	5.57143	1.42857	0.833333	0.8	0.4	3.2	0.8	0.2	1	0.6	2	1.5	0.25	2	0.75	0.5	0.75	1	0.25	0	2	0.666667	1.33333	0.666667	0.333333	0.666667	2.66667	1.66667	0	0.333333	1	0.5	0.5	1	1	0.5	0	1	0	0	0	0	0.5	0.5	1.5	0
Sample_254	2.41667	3.4	0.75	2.14286	1.85714	1.16667	0.6	0	3.2	1.2	0.6	0.2	0.6	4.75	1.25	0.25	1.75	0.75	0.5	1	0.25	0.25	0.333333	1.33333	0.666667	1.33333	0.333333	0	0.333333	1	0.333333	0.333333	0.666667	0.333333	0.5	1	0.5	1	0	0	1.5	0.5	1.5	1.5	0	0.5	0.5	1	0
Sample_255	2.83333	1.7	0.875	2.57143	2.14286	1.66667	0.8	0.2	3.6	1.4	0.6	0.8	1.2	3	0.5	0	1.5	0.5	1	0.25	0.5	0.5	0	1	1	0.333333	0.333333	0	0	1	0.666667	0.333333	0.666667	1	1	0.5	0.5	1.5	0	0	1	0.5	0	1.5	0	0	0	1	0.5
Sample_256	1.16667	0.4	1.375	7.14286	0.571429	0.833333	1.4	1.2	3	0.8	1	1.2	1.2	3.25	0.25	1.25	2	2	0.5	0.75	1	0.25	1	3.33333	1.66667	0.666667	0.333333	1	0.333333	1	0.333333	0.666667	1	0.333333	0.5	0	0.5	1.5	0.5	1	1	1	2.5	1	1	1	0	0.5	0
Sample_257	2.58333	2.5	0.875	2.71429	1.85714	1.16667	0.8	0.4	4	1.2	0.4	0.6	1	3.75	1	0.25	2.5	0.75	0	0.25	0	0.5	1	0.333333	0.333333	1	0	1	4.66667	0	0.666667	0	0	1	0.5	0	2	1.5	0	0.5	2.5	0	1	0	0	0	0.5	1	0.5
Sample_258	4.16667	2.8	2.125	2.85714	2.57143	1.33333	1.2	0.8	3.8	0.8	0.6	1.6	1.2	2.5	2.25	1	2	1	1	1	1	0.25	1	1	1	1.33333	1	0	0.666667	2.66667	0.666667	0.333333	0.666667	0.666667	0	0.5	0.5	3	0	0.5	1	1	0	1.5	0	0	1	1.5	0.5
Sample_259	2.75	0.4	1.25	0.142857	0.714286	0.833333	0.6	0	3.6	0.8	0.4	0.2	1.2	3.25	1	0.5	0.5	0.25	0.5	1	0.25	0.25	1	0.666667	0.333333	1.33333	1.33333	0	0	1	0.666667	0	0.333333	0	0	0	0.5	5	0	0.5	1.5	0	0.5	0.5	0	0	0	0.5	0
Sample_260	3.08333	4	0.625	4	1.14286	2	1.6	0.2	4	0.2	0.4	1	0.4	5.75	1.25	0.75	1.5	1.25	0.5	0.5	1.25	0.25	0.333333	1.33333	3.66667	2	0.666667	0.666667	1	0	0.333333	0.333333	0.333333	0.333333	0.5	1	0.5	3	0	0	1.5	0	1.5	0.5	1.5	0	1	1	1
Sample_261	2.33333	2.1	2.125	3.85714	1.57143	0.5	1	1	5	1	0.6	0.6	2.4	1.5	1.25	1.5	0.5	2	1.5	1.75	0.5	0.5	1	3	1.66667	1.33333	0.333333	1	0.333333	1	0	1	1	0	0	0	0	1.5	0.5	2	1	0.5	0.5	1	0	1	0.5	1	0.5
Sample_262	2.41667	2.9	0.5	1.57143	0.428571	1.66667	0.8	0	2.6	0.6	0.2	0.6	0.4	2.25	1.25	0	1.75	1.25	0	0	0.5	0.25	0.333333	0.333333	0	0.666667	0	0.666667	0	0.333333	0.333333	0	0	0	0.5	0	0.5	0.5	0	0	0.5	0	0	1.5	0	0	0	2	0
Sample_263	3.25	0.1	0.625	1.71429	0.285714	0.666667	0	0	1.6	0.8	0	0.2	1.4	0.75	0.25	0	1.25	0.25	0	0	0	0	0.333333	0	0	0	0	0.333333	0	0.333333	0.333333	0	0.333333	0	0	0	0	1.5	0	0	0.5	0	0	0	0	0	0	1	0
Sample_264	0.666667	0.4	0.75	6.85714	2.85714	1.66667	1.4	1	3	1.2	1	0.8	0.6	4.25	1.75	0.75	2	1.75	1	0.25	1	0	1.33333	2.33333	2	0	1	1	0	1	0	0.333333	0.666667	0.666667	0.5	0	1.5	1.5	0.5	0	1	0.5	0.5	1	0	0.5	0.5	0	0
Sample_265	2	1.4	0.875	2.85714	0.714286	0.666667	0.4	0.4	1.4	0	0.4	0	0.2	1.5	0.5	0.25	0.25	0.75	0.5	0.25	0	0	0.333333	0.666667	0.333333	0.333333	0	0	0.333333	0	0.333333	0	0.666667	0.666667	0	0	0	1	0	0	0.5	0	0	0.5	0	0	0	0	0
Sample_266	2.25	2	0.75	2.14286	0.142857	0.833333	1.4	0.2	3.4	0.4	0.4	0.2	0.6	5.25	1.25	0.25	0.75	0.75	0.5	0.25	1	0.25	0.333333	0.333333	0.666667	0.666667	0.333333	0	0	0.333333	0.333333	0.333333	0.333333	0.333333	0.5	0.5	0.5	2	0	0.5	1.5	0	0.5	1.5	0.5	0	0	0.5	0
Sample_267	4.16667	4.5	1.25	9	2.14286	0.166667	1.4	0.8	2.8	0.6	0.4	0.8	1	2	1.5	0.75	0.75	2.5	0.5	1	0.25	0.5	0.666667	4.33333	2.66667	1.66667	0.666667	1	0	0	0.666667	0.333333	0	0.333333	0.5	0.5	0	1.5	1	1	2	0	0	1	0	0	0	0.5	1
Sample_268	0.166667	0.2	0.5	3.28571	0.857143	1.16667	0.8	0	3	1	0	0.4	1.2	2.75	1	0	1	0	0.5	0.75	0	0.25	0	0.333333	1	1	0	0.333333	0	2	0.333333	0.666667	0.333333	0.333333	0	0	0.5	2	0	0.5	0	0	0.5	1	0	0	0	1.5	0
Sample_269	3.08333	2	0.875	2.71429	1.42857	2	0.6	0	2	0	0	0.4	1.2	1.5	0.75	0.25	1.25	2	0.5	0.25	0.25	0.25	0.333333	0.333333	0.666667	0.666667	0.333333	0	0	0	1	0	0	0	0	0	0	1	0.5	0	0.5	0.5	0	0	0	0.5	1	0.5	0
Sample_270	2.25	2.3	0.25	4	2.42857	1.83333	0.6	0.6	4.2	1	0	0.2	0	2.75	1.75	0.25	2	1.5	0	0	0.5	0.75	0	0	0.333333	0	0.666667	0	0.666667	0.666667	0	0.333333	0.333333	0.333333	1	0	0	2	0	0.5	1.5	0	0	0	0.5	0	0	1.5	0
Sample_271	2.16667	1.8	0.375	4.71429	0.714286	1.33333	0.6	0.4	2.4	0.8	0.2	0.2	0.4	1.75	1.25	0	1.5	0	0.5	0.5	0.25	0.75	0	1.33333	0	0.666667	0.666667	0	3	1.33333	0.666667	0	0	0.333333	0.5	0	1	2.5	0	0	1.5	0	0	0	0	0	0	1	0
Sample_272	2	2.8	1	4.42857	0.285714	0.333333	1.4	0.6	2.4	0.8	0.2	0.4	0.2	3.5	0.75	0	0.25	1.25	0.5	0.25	0.25	0.5	0.666667	0.333333	0	0.333333	0	1	0	1	0.333333	0	0	0.333333	0	0	1	2	0	0	1	0	0	0.5	0	0	0	1.5	0
Sample_273	2.58333	2.1	1	2	0.714286	0.666667	1.6	0.2	1.8	0.4	0.6	0.6	1	4.25	0.75	1	1.25	1.25	0.5	1	1	0.25	0.333333	0.666667	1.33333	0.333333	1	0	0.333333	1	0.666667	0.333333	0.333333	0	0.5	0	0.5	1.5	0	0	1.5	0.5	0	1.5	0	0	0.5	1	0
Sample_274	3.25	4.4	0.75	4	2	0.166667	1.2	0.8	2.8	0.6	0.4	0.4	1	2.5	2	0	3.25	1.5	2	1	0.75	0.5	1.33333	1.33333	0.333333	0	0.333333	0.333333	0.666667	0.666667	0.666667	0.333333	0.666667	0.333333	0.5	0.5	1	2.5	0	0	0.5	0.5	0	2.5	0.5	0	0.5	1.5	0
Sample_275	1.83333	4	0.625	1.85714	1.28571	0.833333	0.8	0.6	4	0.6	0.6	0.8	2	1.5	0.75	0.25	0.75	1.5	0.5	0.25	0.25	0	0.333333	0.666667	0.333333	0	0.666667	1	0.333333	0	0	0.666667	0.333333	0.333333	0	0.5	0	1.5	0	0.5	0.5	0	0	0.5	0	0	1	0.5	0.5
Sample_276	2.25	3	0.625	2.57143	0.857143	0.833333	0.8	0.2	2.8	0.8	0.4	0	0.4	4.75	1.25	0.5	1	0.75	0.5	0.75	1	0.5	0.333333	0.666667	0.666667	1	0	0.333333	1	1.33333	1.66667	0.666667	0.333333	0.666667	0	0	0	2	0	0	0.5	0	0	0.5	0	0	0	0.5	0.5
Sample_277	2.41667	0.6	1.25	2.57143	0.857143	0.666667	1	1	2.4	1	0.6	0	0.6	2	1.75	0.75	1.75	1.25	1.5	0.5	0.5	0.5	1	2.33333	1.66667	0.666667	0.666667	0.333333	1	0.666667	0.333333	0.333333	0.666667	0	0.5	0	0	1.5	1	1	1.5	1	0	0	0	0.5	0	1	0.5
Sample_278	1.83333	0.4	1.375	3	1.28571	1.33333	1	1	3.2	1.4	0.4	1.8	0.4	5.5	1.25	1.25	1.75	0.5	1.5	0.75	0.75	1	1.33333	0	1	0.666667	1	0.333333	1.33333	2	1.33333	0.333333	1	1.33333	0.5	0.5	1	3.5	0	0	1	0.5	0.5	0	1	0	0	0	0
Sample_279	2.5	2.1	0.625	2.28571	0.571429	1	0.4	0	2	0.4	0	0.2	0.4	1	0.75	0	0.5	1	0.5	0.25	0.25	0	0.333333	0.333333	0.333333	0.666667	0	0	2.66667	0.333333	0	0.333333	0	0.333333	0.5	0.5	0	1	0	0	0	0	1	1.5	0	0	0	0	0
Sample_280	3.08333	1.5	0.625	5.42857	0.857143	0.166667	0.6	0.4	2.4	0.4	1	0.2	0.2	2	1.25	0.75	1.75	0.75	1	2.75	0.25	0	0.333333	0.666667	0	0.333333	0	0	0	1	1	0	0.666667	0.666667	0.5	0	1	2	0	0	1	1.5	0	0	0	0.5	0.5	0.5	0
Sample_281	0.75	0.1	0.625	0.142857	0.142857	1	0	0.2	1.2	0	0	0.4	0	1.25	1.25	0	0.25	0	0	0.75	0.25	0.75	0.666667	0	0	0.666667	0	0	1.66667	1.66667	0	0.333333	0.333333	0	0.5	0.5	0	0	0	0	1	0	0	0.5	0	0	0	0	0
Sample_282	3.25	1.5	0.5	3.14286	0.285714	0.833333	0.4	0.2	2.6	0.8	0.2	2.2	0.2	1.75	1.25	0.5	1	0.25	0	0.5	1.75	0.25	0	0	0.333333	0	0.333333	0.666667	0.333333	0	0.333333	0.333333	0	0	0.5	0.5	0.5	1.5	0	0.5	1	0	0	0.5	0	0	1.5	0.5	0
Sample_283	1.83333	1.5	1.125	1.57143	2	0.5	0.8	0.2	4	0.8	0.4	0.4	0.2	2.25	0.75	0.25	0.25	0.25	0	0.5	0.75	0.5	0.333333	0.333333	0.666667	0.666667	0.333333	0.333333	1.33333	0.666667	0.333333	0.666667	0.333333	0.333333	0	0	1	1.5	0	0	2	0	0	0.5	0	0	0	0	0
Sample_284	1.91667	3	0.25	4	0.714286	0.666667	1.2	0.2	2.6	1.4	0.2	2.4	0.6	2.5	1.5	0.25	1.5	0.75	0.5	0.25	1.25	0.25	1	0.666667	1.66667	1	0.333333	0	1	0.333333	0.666667	0.333333	0	0.666667	0	0	1	3.5	1.5	0	0.5	0	0	1	0.5	0	0	2.5	0
Sample_285	1.58333	1.2	0.25	1.57143	0.285714	0	0.8	0.2	0.8	0.2	0.2	0	0.2	0.25	0.25	0	0.25	0	0.5	0	0	0	0.333333	0.333333	0	0	0	0.666667	0.333333	0.333333	0	0	0.666667	0	0.5	0	0	1	0	0	1	0	0	0.5	0	0	0	0.5	0
Sample_286	2.91667	3.6	0.75	2.28571	1.14286	0	0.4	0.2	1.6	0.8	0.2	0.2	0.6	1.75	1.25	0.25	1	1.25	0	0.5	0.25	0	0	0.333333	0.666667	0.333333	0.333333	0.333333	0.333333	1	0	0.333333	0	0.333333	0	0.5	0.5	1.5	0	0	0	0	0	0	0	0	1	1	0
Sample_287	3.08333	1.8	1.25	2.57143	1.57143	1.16667	0.8	0.8	3.6	1.2	0.8	0.2	0.4	4.75	1.75	0.5	2.25	1.25	1	0.75	0.5	1	0.333333	1	1	1	1.33333	0.666667	0.333333	2.33333	1.33333	1	0	0.333333	0.5	0.5	0	1.5	0	0	1.5	0	0	1	0.5	0.5	0.5	0	0.5
Sample_288	3.25	1.8	0.875	2.71429	0.857143	1.66667	1.2	0.8	1.6	1.2	0.4	0.4	0.8	2.75	1.75	0.5	2	1.75	0	0.75	0.5	0.5	0.666667	2	1.33333	0.333333	0.333333	0	0.666667	1.33333	0.333333	0.666667	1.33333	0.333333	0	0.5	0.5	3	0.5	1	2	0	0.5	1	0	0	0	0	0
Sample_289	2.25	1.4	0.5	1.14286	0.571429	0.5	0.4	0	2.2	1	0.2	0.2	0	0.5	1.25	0.25	0.75	0.75	0	0	0.25	0	0.333333	0	0	0.333333	0.333333	0.333333	0.666667	0.333333	0	0.333333	0	0.333333	0	0	0.5	2.5	0	0	0	1.5	0	0	0	0	0	0	0
Sample_290	1.25	0.2	0.375	2	1.42857	0.666667	0.4	0.4	2.2	0.8	0	0	0.2	3.5	0.75	0	1.75	0	0	0.25	0.5	0	0.666667	0	0	0.666667	0	0	0.333333	0	0.666667	0	0.666667	1	0	0	1	2.5	0	0	0	0	0	0	0	0	0	0.5	0
Sample_291	3.91667	0.7	0	1	1.28571	0.666667	1	0.2	2.4	0.2	0.2	0.2	0.2	1.75	0.5	0	1	0.25	0	0	1	0.75	0.333333	0	0	0.666667	0	0.333333	0	0.333333	0.333333	0.333333	0.333333	0.666667	0	0	0	1.5	0	0	0	0	0	0	0	0.5	0.5	0	0
Sample_292	0.0833333	1.6	0.25	2.57143	0	1.83333	0.4	0	1.2	0.8	0	0	0.4	1	0.5	0.25	1.75	1.25	0.5	0	0.5	0	0.333333	0	0.333333	0.333333	0.333333	0	0.333333	1.33333	0.666667	0	0	0	0	0	0.5	2	0	0	0.5	0	0.5	0	0	0	0	1	0
Sample_293	4.25	1.9	1.375	4.42857	1	0.833333	1.6	0.6	1.8	1.2	1	0.4	1	1.75	1.25	1	2	3.75	0	0.75	1	0.5	0.666667	2	1.66667	1.66667	1.66667	0	0	1.33333	0.666667	0.333333	1.33333	0	0.5	0.5	0	2	0.5	0	1.5	0	0.5	1	0.5	0	0	0	0.5
Sample_294	1.58333	1.8	0.625	3.14286	2.14286	1.16667	0.8	0.4	2.8	0.4	0.4	0	0.6	2.25	0.75	0	0.5	1	0.5	0.5	1	0.5	0	0.333333	1	0.333333	0.333333	0.333333	0.666667	1.33333	0	0.666667	0	0	0	0	0.5	1.5	0	0	1.5	0	1.5	1.5	0	0	0.5	1	0
Sample_295	3.75	2.1	1	2.42857	0.857143	0.333333	0.8	0.8	3.2	0.8	1.2	0.2	1	3	1	0.25	2.25	4.75	0	1	0.25	0.25	0	1.33333	1	1	0.333333	0	0.333333	1	1	1.33333	0.666667	2.33333	0	0	0.5	3	1	0	0.5	0	0.5	0	0.5	1	0	1	2
Sample_296	2.08333	0.6	0.25	1.14286	0.428571	0.833333	0.6	0.2	0.4	0.6	0.2	0.6	0.2	3.25	0.5	0.25	0.25	0.5	0	0	0.25	0.75	0	0	0	0.333333	0	0	1	0	0	0.666667	1	0.333333	0	0	0	1	1	0	0	0	0	0	0.5	0	0	0	0
Sample_297	0.916667	0	0.875	0.142857	0.285714	1.16667	0	0.2	1.6	0.4	0.2	0.8	0.4	2.25	4.25	4.25	0.75	0	5	3.75	0.75	9.25	0.333333	0	1	9.33333	0.666667	0.333333	0	4.66667	1.33333	1	1	0	1	0.5	0	2	0.5	0.5	1.5	0	0	2	0	0	0.5	0	1
Sample_298	2.25	1.2	0.25	3.71429	0.428571	0.5	0.4	0.6	1.2	0.8	0	0.2	0.2	2	0.75	0	1.25	0	0.5	0.25	0	0.25	0	0	0.333333	0.333333	0	0	0.333333	0.333333	0.333333	0	0	0.666667	0	0	0	1	0	0	0	0	0.5	0	0	0	0	0.5	0
Sample_299	2.58333	1.5	0.5	2.57143	0.857143	0.333333	0.6	0.2	2	1	0.2	0.2	0.2	3.25	1	0	1.25	0.25	0	0.75	0.25	0.25	0.333333	0	0	0	0.333333	0	0	0.666667	0.666667	0.333333	0	0	0	0	0.5	2	0	0	0	0.5	1	0	0	0	0.5	0	0
Sample_300	1.91667	1.9	0.375	1.71429	0.428571	0.5	0.4	0	1.8	0.4	0.2	0.2	0	2.25	0.75	0.25	1	0.25	0	0	0.5	0	0.333333	0.333333	0	0.666667	0	0.333333	0.333333	0.666667	0.333333	0	0.666667	0.333333	0.5	0	0.5	1	0.5	0	0.5	0	0	1	0	0	0	0.5	0
Sample_301	3.58333	2	0.875	3.85714	3	2	1.6	0.6	2.6	1.4	0	0.6	0.8	2.5	0.5	0	2	0.25	0	1	0.5	0.75	0.666667	0.333333	0.666667	0.333333	0	0	0.666667	1.66667	1	0.333333	0.666667	0.666667	1	0	1	2.5	0	0.5	0	0	0	1	0.5	0	0	1.5	0
Sample_302	2.66667	0.1	0.375	0.571429	1.42857	1.16667	0.2	0	2.4	1.2	0	0.4	1.2	1.25	0.75	0.25	1.75	0	0.5	0.25	0.75	0.75	0.333333	0	0	0	0.333333	0	0.333333	1.33333	0	0	0	1.66667	0.5	0.5	0.5	2	0	0	0.5	0	0	1	0	0	0	0.5	0
Sample_303	1.25	0.9	0.375	3.28571	0.428571	0.333333	0.8	0	2	0.2	0.2	0.2	0	0.75	0.75	0	0.25	0	0	0.25	0.25	0	0	1	1	0	0.333333	0.333333	0	1	0.666667	0	0	0.333333	0	0.5	0	2	0	0.5	0.5	0.5	0.5	0	0.5	0	0	0.5	0
Sample_304	2.08333	1.2	0.625	2	1.28571	1.16667	1	0.4	1.6	0.8	0.2	0.4	0.2	1	0.75	0	1.5	0.5	1	0.25	0.5	0.25	0.333333	0.333333	0.333333	0.333333	0	0.333333	0	1	0.333333	1	0.333333	0	0	0	1	1.5	0.5	0	0	0.5	0	0	0	0	0.5	0.5	0.5
Sample_305	3.08333	2.3	0.875	5	0.857143	0.333333	0.6	0.6	2.2	1	0	0.8	0.4	2	0.25	0	2.5	1.25	0.5	0.25	0.5	0.25	0.333333	0.666667	0.333333	1	1.33333	0.666667	0	0.666667	0.666667	0	0.333333	0.333333	0.5	0	0.5	1.5	0	0	0.5	0.5	0	0.5	0.5	0.5	0	1	0
Sample_306	3.75	1.1	0.5	5.85714	0.428571	0.333333	1	0.4	2.2	0.6	0.2	0.6	0.6	2.75	1	0.5	1.75	0	0.5	1	0	0.25	0.333333	0.333333	0.333333	0	0.333333	0	0	0.333333	3.66667	0.333333	0.333333	0.333333	0	0	1	2.5	0	0	0.5	0	1.5	1	1	0	0.5	1.5	0
Sample_307	1.41667	1.5	0.25	2.14286	0.714286	0.666667	1	0.4	3.6	0.2	0	0.6	0.4	0.5	1	0.25	1.25	0.25	0.5	0.25	0.25	0.5	0.333333	0.666667	0	0.333333	0.333333	0	0	1.33333	0.333333	0	0	0.666667	0.5	0	0	1.5	0	0	0.5	0	0	0.5	0	0	0	0.5	0
Sample_308	0.916667	3.8	1.125	5.42857	1.28571	0.166667	2	0.4	4.2	1.8	0.4	0.4	0.6	2.25	2.25	0.5	2.25	1.75	0	0	0	0	0	1	0.666667	0.666667	1.66667	0	0.333333	1.33333	0	0.333333	0.333333	1	0.5	1	0.5	3.5	0	0.5	1.5	0	0	0.5	0	0	0	3	0
Sample_309	2.83333	3	0.375	3.14286	2.42857	0.666667	1.4	1.4	2.2	0.6	0.4	0.2	1	3.25	2	0.5	1.25	0.5	1.5	0.5	0.75	0.5	0.666667	1	1	0.333333	0.333333	0	0	1	0	0.333333	0.333333	1.33333	0.5	0	1	3	0	0.5	0.5	0.5	0	0.5	0.5	0	0	1	0
Sample_310	2	2.1	0.625	1.71429	1.14286	0.333333	3.4	0	1.4	0	0	0.4	0	3.75	0.75	0	0.25	0.5	1	0.25	0.25	0.5	0	0.333333	0.333333	0	0	0.333333	0.333333	0.666667	0	0.333333	0	0.666667	0	0	0	1	0	0	1.5	0.5	0	0	0	0	0	0	0
Sample_311	1.58333	0.7	0.25	2.14286	1.28571	0.5	1	0.4	2.2	0.6	0.2	0.2	0.6	3.25	0.5	0	2	1.25	0	0.75	0.75	0	1.33333	0.666667	1	0.333333	0.333333	0	0	0.666667	0.333333	0	0	1.33333	0	0	1.5	1.5	0	0	0.5	0	0.5	0.5	0	0	0	2	0
Sample_312	0.916667	0.1	0.25	2.28571	0.428571	1	0.4	0	1.4	0.4	0	0	0	1.75	1	0	0.5	0.25	0	0	0	0	0.333333	0.333333	0	0	0	0	0	0.666667	0.333333	0	0	0	0	0	0	1	0	0	0	0	0	0	0	0.5	0	0.5	0
Sample_313	2.91667	0.5	1.375	2.42857	0.285714	0.5	1.4	1	4	0.8	0.4	0.2	1.4	3.25	1	0.5	1	1.5	1	1.25	1.25	0.25	0.666667	2.33333	1.66667	0	0.333333	0.333333	0	1	0	0.666667	0.666667	0.333333	0	0.5	0.5	1.5	0.5	1.5	3	0	0.5	0	0	0.5	0.5	0.5	0
Sample_314	3.25	0	0.375	0.428571	0.714286	0.833333	0.4	0	1.6	0.8	0	0.4	0.6	1	1	0	1.25	0.25	0	0.25	0.5	0	0.666667	0	0.333333	0	0	0	0	0.666667	0	0	0.333333	0	0.5	0	0	3	0	0	0	0	0	0.5	0	0	0	2	0
Sample_315	3.58333	1.4	0.5	3.14286	1	1.16667	0.4	0	1.8	1.2	0.6	0.2	0.6	2	0.25	0.75	1.5	0.75	1	0.75	0	1	0	0.333333	1	0.333333	0.666667	0.666667	0	1	1.33333	0.666667	0.666667	0.666667	0.5	0	0.5	2	0	0.5	0.5	1.5	0	1.5	1	0	1	1.5	0
Sample_316	2.83333	3	0.625	4.71429	0.714286	0	0.4	0	2.2	0.6	0	0.4	1	2.25	1	0	0.75	0.75	1.5	1	0.25	0.25	0.666667	0.333333	0.333333	0.666667	0	0.333333	0.333333	0.666667	0.666667	1	0.333333	1.33333	0	0	0.5	1.5	0	0	1	0	0	0.5	0	0	0.5	0	0
Sample_317	0.166667	1	0.625	3.28571	0.571429	1	1.4	0.2	3.2	0.6	0	1.2	1.2	1.75	1	0.5	2	0	1	0	1.75	0.25	0	0.333333	0	0.666667	0.666667	0.333333	3.33333	1	0.333333	0	0	0.666667	0	0.5	0.5	2.5	0	0	0	0	0	1	0.5	0.5	1.5	0	0
Sample_318	1.33333	1.6	0.375	2	2.42857	0.5	0.4	0	2.4	0.6	0.4	0.4	0.2	2.75	1	0.25	0.75	0.25	0	0	0.5	0	0.333333	0.333333	0.333333	0.666667	0	0	0	1	0.666667	0.333333	0	0.333333	0	0	0.5	3	0	0	0.5	0	0	1	0	0	0	1	0
Sample_319	0.333333	0.1	0.75	3.57143	2.14286	0.333333	0.4	0	2	1.2	0.6	0.6	2	2.75	1	0.25	1.25	0.25	0.5	0	0.5	0.5	0.666667	0	0.666667	0	0.333333	0	0	0.666667	0	0.333333	0.333333	0	0	0.5	1	3	0.5	1.5	0.5	0.5	0	0	0	0	0	1.5	0
Sample_320	2.16667	2.8	1.5	2.85714	1	0.333333	1.2	1.6	2.6	0.2	0.8	0.8	1	0.75	1	0.75	0.5	2.5	1	0.5	1	0.25	1	2.66667	1	0.666667	0.333333	1.33333	0.333333	0.333333	0.333333	0.666667	1	0	0.5	0	0.5	1	0.5	1	0.5	0.5	0	0	0	1	0	0.5	0.5
Sample_321	3.91667	2.6	1.875	3.57143	0.285714	1	1.2	1	2.2	0.2	0.6	1	0.8	1.75	1.75	1	1.25	2.25	1	0.25	0.5	0.75	1.66667	2.66667	1.33333	1.33333	1	0.666667	0	0.666667	0	1.33333	1.33333	0.333333	0.5	0.5	0.5	1	1	1	1	1	0	0.5	0	1	0.5	0	0.5
Sample_322	1.66667	1.2	0.5	3.57143	1.14286	1	1	0	3.6	0.4	0	0	0.8	1.25	0.75	0	1.5	1.25	0	0.5	0.25	0	0.666667	0	0.666667	0	0	0.333333	0	0.666667	0	0.666667	0	0	0	0	1	1	0	0	0.5	0	0	0	0	0.5	0	1	0
Sample_323	2.08333	0.3	0.625	2.85714	1.42857	0.5	1	0.2	4	0.8	0.6	0.4	0.4	0.5	1	0.25	2.25	0.5	0.5	0	1.25	0.5	1.33333	1	1	0	0.666667	0	0.333333	0.666667	0	0	0	0.666667	0.5	0	0.5	2.5	0.5	0	1	0	0	0.5	1	0	0	1	0.5
Sample_324	2	1.3	1.25	2.14286	0.714286	0.833333	1.2	1.2	1.8	0.4	0.6	1.4	0.6	2	0.5	0.75	1	1.75	0.5	1	1.5	0.25	1	2.66667	1	0.666667	0.333333	0.333333	0	0.333333	0	0.666667	1	0.333333	0	0	0.5	1	0.5	1.5	1	0.5	0	0	0	1	0	0.5	1
Sample_325	2	1.5	0.625	3.57143	1	0.333333	1.2	0.2	4.4	1	0	0.2	0.2	4	1.75	0	1.75	1.25	0.5	0.25	0.5	0.5	0.666667	0.333333	0	0	0.666667	0	0.333333	0.666667	1	0.333333	0	0	1.5	0.5	1	2	0	0	0.5	0.5	0.5	1	0.5	0	0	2	0
Sample_326	2.5	3.9	0.75	4.85714	0.285714	0.666667	0.6	0.4	2	0.4	0.2	0.4	0.8	1.75	2.5	0.25	1	4.25	0	1.5	1	0.75	0.666667	0.333333	0.333333	0	0	0	1.66667	0	0	0	0.666667	1.33333	1	0.5	0	1	0.5	1.5	1	0	0.5	0.5	0	0	0.5	1	0
Sample_327	2.75	3.6	0.875	3.71429	1.57143	0.666667	1	0.6	2.6	0.8	1.4	0	0.8	4.75	1.25	0.5	2.25	6	0.5	0.25	0.25	0.75	0.333333	1	1.33333	0.666667	0.333333	0	0	0.666667	1	0.333333	0.333333	1.33333	0	0	0	1.5	0	0.5	2	0.5	0	1	0.5	0	0	0.5	0
Sample_328	3	2.4	0.25	3.85714	0.857143	0.333333	0.6	0.2	1.6	0.6	0	0	0.8	2.25	1	0	1.75	1.25	0.5	0.25	1	0	0	0.333333	0	0	0.666667	0	0.333333	0.333333	0.666667	0.666667	0.666667	0.666667	0	0.5	0	1	0	0	1	0.5	0	0.5	0	0	0.5	0	0.5
Sample_329	4.08333	4.2	2.75	4.57143	2	1.33333	2.4	1.8	3.4	1	1.6	0.4	1.8	4.25	1.75	1.5	0.75	2.75	1.5	1	2	0.5	1.33333	3.66667	3	1.66667	1	1.66667	0	1.66667	0.333333	1.66667	1.33333	1	0.5	0	2	1	1	2	1	1	0	1	0.5	1	0.5	0	0.5
Sample_330	1.83333	1.3	0.5	4.14286	0.285714	0.333333	0.4	0.4	2.6	0	0.2	0.4	0.6	2.25	1	0	1.25	0.5	0.5	0.5	1	0.25	0.333333	0	0.333333	0	0.333333	0	0	0.333333	1	1.33333	0	0.333333	0	0	0	1.5	0	0	0.5	0.5	0.5	1.5	0	1	0	1.5	0
Sample_331	0.666667	0	1.25	0	0	1.5	0.2	0	1.4	0.2	0.4	0.6	0	1.75	2.75	4.5	0.5	0	4	1.75	1	10	0.333333	0	0.666667	8.33333	0.333333	0.333333	0.333333	6	1.33333	0.666667	0.666667	0	0.5	0.5	0	0.5	0	0	1.5	0	0	1	0	0	0.5	0	1
Sample_332	2.75	2.6	1.375	2.28571	1.71429	0.666667	1.2	0.6	3.4	1	1	0.4	0.6	1.75	0.75	0.75	2.25	1.75	2	0.5	0.5	1.25	1.33333	1.33333	0.333333	0.666667	1.33333	0.333333	0	1	0.333333	0.333333	0	0.666667	0.5	0.5	1	3	0	0	0	0	0	2	0	0	0.5	1.5	0.5
Sample_333	2.33333	2.5	0.625	2.28571	1.57143	0.666667	0.6	0.2	2.8	0.6	0	0.4	0.2	2.75	1.5	0.25	0.5	0.75	0.5	0.25	0.75	0.25	0.333333	0	0.666667	0.333333	0	0	0	0.666667	0.666667	0.333333	0.333333	1.33333	0	0	1.5	1	0.5	0	0.5	0	0	1	0	0	0.5	1.5	0
Sample_334	1.91667	2.3	0.5	2.28571	0.714286	1.33333	0.2	0.2	1.2	0.8	0	0	0.4	4.5	0.75	0.25	1	0.25	0	0.25	0.75	0	0	0	0.333333	0.666667	1	0	0	0.666667	0	0.333333	0	1	0	0	0.5	2.5	0	0	1	0	0	0.5	0.5	0	0	0.5	0
Sample_335	4.16667	0.3	0.875	2.14286	1	2.33333	1.8	0.8	1.6	1.4	0.2	0.2	0.2	2.5	2	0	1.25	0.25	0.5	0.5	0.5	0.75	0.666667	0	0.333333	1	0.333333	0	0.666667	1	0.666667	0.333333	0.333333	0.666667	0.5	1	0	3	0	0.5	0	0	1	1	0.5	0.5	0.5	1.5	0
Sample_336	1.91667	0.3	0.25	1.85714	0.428571	0.666667	0.4	0	1.2	0.4	0	1	0.6	2.5	0.5	0.25	0.25	0	0	0.25	0.25	0.25	0.333333	0	0.333333	0.333333	0	0	0	1	0.666667	0.333333	0	0	0	0	0	1	0	0	1	0.5	1	0.5	0	0	0	0.5	0
Sample_337	3.33333	0.4	1	2.14286	1.28571	0.833333	0.8	0.4	2.2	1.6	0.6	0.6	0.8	1	1.75	0.25	2.5	0.75	0	0.25	0.5	0.5	0	1	1	0.333333	0.333333	0.333333	0	0.666667	1	0	0.666667	0.333333	0.5	1	1.5	2.5	0	0	0.5	0	0	0.5	0	1	1	1	0
Sample_338	3.75	1.6	0.125	2.71429	1.57143	0.5	0.8	0	1.8	0.4	0.2	0.6	1	2	0.75	0.25	1	1	0.5	0.5	0.5	0	0	0	0	0	0	0	0	1	0.333333	0.333333	0.666667	0	0	0	0.5	1.5	0	0.5	0.5	0	0	0.5	0	0	0	1	0
Sample_339	0.916667	2.4	0.25	1.85714	0.142857	0.666667	0.4	0	2.6	0.8	0	0	0	4.75	0.75	0	1.5	0.25	0	0.25	0.75	0.5	0.333333	0	0	0.333333	0	0	0.333333	0	0.333333	0.333333	0.333333	0	0.5	0	0	2	0	0	0	0	0	1	0	0	0.5	1	0
Sample_340	1.91667	0.2	0.25	3.71429	1.71429	1	1	0.2	2.6	0.6	0.2	0.4	0.2	3.25	0.25	0.25	0.75	0.5	0.5	0	0.5	0	0.666667	1	0.333333	0	0	0	0.333333	0.333333	1	0.666667	0.333333	0.666667	0	0	0	2.5	0.5	0.5	1.5	0	0	0.5	0	0	0	0	0.5
Sample_341	4.91667	1.7	1.75	7.71429	0.857143	1.33333	1.6	0.6	2	1.2	0	0.6	0.8	5.25	1.75	0.5	1.75	7.5	0.5	1	0.25	2.25	0.333333	1.33333	1.33333	1.66667	0.666667	0	3.33333	2	1	0.666667	2	2.33333	2	0	0	2.5	0.5	2.5	1.5	0.5	0.5	0.5	0	0	0	0.5	0
Sample_342	2	1.8	0.375	1.85714	1	0	0	0.2	1.8	1.2	0.2	0	0.4	2.25	0.25	0	1	0.75	0	0	0.25	0.75	0	0	0.333333	0.666667	0	0	0.666667	0	0.333333	0.333333	0.666667	0.333333	0	0	0	2	0	0	0.5	0	0	0	0.5	0	0	0.5	0
Sample_343	2	0.9	0.625	4.28571	0.714286	1.83333	1	0.4	1.4	0.6	0.2	1.8	0.8	2	2.5	0.5	1.75	0.75	0.5	0.25	0.75	0.5	0.333333	0.666667	0.666667	1.66667	0.333333	0	0.333333	1	0.333333	0	0.666667	1.33333	0.5	0	1	1.5	0	0	1	0.5	0.5	0.5	0	0	1	3	0.5
Sample_344	2.33333	1	0.75	1.42857	0.285714	0.666667	0.8	0	1.4	0.8	0.2	0.6	0.6	0.5	0.75	0	1.25	0.75	0	0	0	0.25	0.333333	0.666667	0.333333	0	0.333333	0	0.333333	0	0.666667	0	0	0	0	0	0	1	0.5	0	0.5	0.5	0	1	0	0.5	0	0.5	0
Sample_345	2.75	1.7	0.75	3.85714	0.714286	0.333333	1.8	1.2	3.8	1.4	0	0.4	0.8	1.75	2.75	0.25	1.5	0.25	1	0.75	0	0.25	0.333333	0.666667	0	0.333333	0.333333	0.333333	0.333333	1	0.666667	1.33333	1	0.333333	1	0	0.5	2	0	0	2	0.5	0	1.5	0	0	0.5	4.5	0
Sample_346	3.25	2.6	2.625	4.28571	0.714286	1.5	1.6	1.8	2	1	0.8	1.4	1.2	2.75	1.25	0.75	1.25	1.75	0.5	1	1.75	0.75	2	3	2	1	0.333333	1.66667	0	1.33333	0.333333	1.33333	1	2	0.5	0	2	1.5	0.5	1.5	1.5	0.5	0	0	0	1	0.5	1.5	0.5
Sample_347	1.5	1.9	1.625	4	1	1.16667	1.2	0.6	2.6	1	0.6	0	0.6	2.75	1	0	0.75	0.75	1	0.75	0	0.5	0	0	0	1.33333	0.333333	0.333333	0.333333	1	0.333333	0.333333	0.666667	0.666667	0.5	0.5	0.5	1.5	0	0.5	0.5	0	0	0.5	0.5	0.5	0.5	1	0
Sample_348	3	1.4	0.125	6.57143	1.42857	1	0.8	0.2	2.4	0.4	0.4	0.4	0	1	1.25	0.25	1	1	0	0	0.5	0	0.333333	1.33333	0.666667	0.333333	0	0	0.333333	1.33333	0.333333	0	0.333333	0.333333	0	0	0	1	0	0	0.5	0	0	0	1	1	0	0.5	0
Sample_349	2.5	0.4	0.875	1.71429	0.857143	0.166667	1.2	0.2	2.6	0.6	0.4	0.2	0.6	3.75	0.75	0.25	1.75	1	0.5	0.75	1.75	0.25	0.666667	1.33333	0.666667	0	0.333333	0	0.666667	0.666667	0.333333	0	0.333333	0.333333	0	0.5	0.5	3.5	0.5	0.5	0	0	0	0.5	0	0	0.5	1	0
Sample_350	2.25	4.8	0.625	5.71429	2.85714	1.66667	1.8	0.2	3	0.8	0.4	0.4	0.8	2.25	1.25	0.5	0.75	0	0.5	0.75	1.5	0.5	0.666667	1	1	0	0.333333	0.333333	0	0.333333	0.333333	0.333333	1	0	0	0	1	2.5	0.5	0	1.5	0	1	0.5	0	0.5	0	1.5	0
Sample_351	2.75	3	0.625	3.28571	0.285714	0.666667	0.6	0.6	3.4	0.6	0.4	0.2	0.4	3.25	0.75	0.25	1.25	0.75	0	0.5	1	0.25	0.666667	0.333333	1.33333	0.666667	0.666667	0	0	1.66667	0.333333	1.33333	0.666667	0.666667	0.5	0	1.5	2.5	0	0.5	0.5	0.5	1	1	0.5	0	0.5	2	0
Sample_352	2	1.9	1	4.42857	0.714286	1.33333	1.6	0	3.6	1	0	0.4	1	1.75	0.75	0.25	1	0.25	0	0	0	0.25	0.666667	0.666667	2.33333	0.333333	0	0	0.333333	0.666667	0	0.333333	0.333333	1	0.5	0.5	1	1	0	0	1	0	0	1	0	0	0.5	0.5	0
Sample_353	2.41667	0.7	0.75	3	1.42857	1.16667	0.6	0.2	4.6	1.2	0.4	0.2	1	4	1.25	0.5	1.5	0.5	0	1.25	0.75	0.5	0.333333	0.666667	1.66667	0.333333	0.666667	0.333333	3.33333	0.666667	1	0.666667	0	0.333333	0.5	0.5	1.5	1.5	1.5	0.5	0.5	0.5	0	0	0.5	0.5	0.5	0.5	0
Sample_354	2.66667	1.3	0.75	2.71429	1	0.666667	0.8	0.2	3.4	0.8	0.4	0	0.8	4.25	1.25	1.25	0.75	0.25	0.5	0.75	0.75	0.75	1	1	1.33333	0.666667	0	0.333333	0.333333	1.66667	1.33333	0.666667	0	1	0.5	0	0.5	1	0.5	0	1.5	0.5	0.5	1	1	0.5	1	0.5	0.5
Sample_355	3.16667	1.3	0.5	1.28571	0.285714	0.166667	0.2	0	2.4	0.8	1	0.2	0.4	2	0.5	0.5	1.25	0.5	0	0.25	0.25	0.25	0.333333	0	0	1	0.333333	0	0	0	0.666667	0	0	0.333333	0.5	0	0	1	0	0	1	0	0	0	0	0	0	2.5	0
Sample_356	3.5	2.1	1.5	3	0.857143	0.166667	1.2	1.2	0.8	0.8	0.6	0.6	0.4	0.75	0.25	0.75	1.5	2.5	0.5	0.5	0.75	0	1	2.33333	1	1	0.666667	0.666667	0	0.333333	0.333333	0.666667	1	0	0.5	0	0	1.5	0.5	1	1	0.5	0	0	0	1	0	0.5	0.5
Sample_357	0.5	1.4	0.5	2.85714	0.714286	0.666667	0.8	0	2.2	0.4	0	0.4	0.4	2.75	1.5	0	1.25	0.25	0.5	0.25	0.25	0	0.333333	0.333333	0	0	0.666667	0	0	0	0	0	0.333333	0	0.5	0.5	0.5	2.5	0	0	0.5	0	1	0	1	0	0	1	0.5
Sample_358	2	1.7	1	1.14286	0.428571	0	0.6	0.4	2.6	1.2	0	1.6	1.2	2	1.5	0.75	2	0.25	0	0.75	0.75	0	0	0.333333	0.666667	0.666667	0.333333	0	0.333333	0.333333	0.666667	0.666667	0	0	0	0.5	2	1.5	0	0	0.5	0	0	1	1	0	0	0.5	0
Sample_359	1.08333	1.5	0.25	1.42857	0.285714	0.5	0.4	0.2	1.6	0.4	0	0	0.2	3	0.5	0	2.25	0.25	0	0.5	0.25	0.25	0.333333	0	0	1	0.333333	0	0	0.333333	0	0.333333	0.333333	0	0	0	1	1.5	0	0	0	0	0	0	0	0	0.5	1	0
Sample_360	2.83333	1.4	0.5	3.14286	1.71429	1.33333	0.8	0.2	2.2	1.2	0.6	0	0.6	3	0.75	1.75	1.25	9	0	0.25	0.5	0.5	0.666667	1.33333	1.33333	0.333333	0	0	1.33333	0.666667	0.666667	0.333333	0.666667	0.666667	0.5	0	0	2	0	0	1	0	0.5	0	0	0	0	1	0
Sample_361	4.83333	5.5	2.875	5.42857	2.71429	1.83333	1.6	1.4	3.2	1.2	1.2	0.6	1.4	5.5	2.25	1.5	1.25	1.5	1	1.75	2	1	2	4.33333	1.33333	2	0.333333	1.33333	0.333333	1	1.33333	0.666667	2.33333	1.66667	1	0	1	2	0.5	1.5	1	1.5	1	0	1	1.5	1	1.5	0.5
Sample_362	2.16667	0.1	0	1.28571	0.714286	1.83333	0.4	0.2	1.8	0.8	0	0.6	0	1	0.25	0	0.75	0	0	0.5	0	0.25	0	0	0.333333	0.666667	0	0.333333	0	0.333333	0	0.333333	0	0	0	0	1	1.5	0	0	0	0	0.5	0	0	0	0	2.5	0
Sample_363	3	0.2	1	4.85714	0.428571	0.5	0.4	0.4	2.4	1.6	0.2	0	0.4	2	0.75	0	2.75	0.25	0	0.25	0.5	0.25	0.333333	0.333333	0	0.333333	0.666667	0.333333	0.333333	0.333333	0.333333	0	0.666667	1	0.5	0.5	1	2.5	0	0	1	0	0	0	0	0.5	0	1.5	0
Sample_364	2.25	0	0.875	0.142857	1.14286	1.33333	0.4	0	2.2	0.8	0	0.4	0.6	3.75	0.5	0.25	1.5	0	0	0	0.25	0	0	0	0	0	0.333333	0	0	0	0.666667	0	0	0.666667	0	0.5	1	1	0	0	0.5	0	0	0	0	0	0	0.5	0
Sample_365	1.66667	3.8	0.25	2.42857	0.714286	0.5	0.4	0.6	3.2	0.4	0	0.4	0.8	1	0.25	0	2	0.5	0	0.25	1.25	0.25	0	0.666667	0.666667	0.333333	0.333333	0	0	0.333333	0.666667	0.666667	0.333333	0.333333	0	0.5	1.5	2.5	0	0	0.5	0	0	0	0	0	0	1	0
Sample_366	0.333333	0.6	0.125	1.28571	0	0.166667	0.2	0.2	1.2	0.2	0	0	0.2	0.5	0.25	0	0.25	0	0	0.5	0.25	0	0	0	0	0.666667	0	0	0	0	0	0	0.333333	0	0.5	0	0	1	0	0	0.5	0	0	0	0	0	0	0.5	0
Sample_367	2.16667	0.8	0.75	1.57143	0.285714	0.5	0.4	0	2	0.6	0.4	0	0.8	1.25	0.5	0	0.75	0.25	0	0.75	1.25	0	0.666667	0	0.333333	0.333333	0.333333	0	0	0.333333	0	0.333333	0	0.333333	0.5	0	1.5	1.5	0	0	0.5	0	0	0.5	0	0	0	0	0
Sample_368	0.666667	2.2	1	2.71429	1.14286	1.16667	0.6	0.4	2	1.2	0.4	0	0.8	2.25	1.25	0	2.5	0.25	0.5	0.25	1.25	0.5	0	1	1.33333	0.333333	0	0	1.66667	1.33333	0	0.666667	0.333333	3	0.5	0.5	1.5	0.5	0	0	0	0.5	0	1	0	0	0	2	0
Sample_369	1.58333	1.2	0.5	2.85714	0.285714	1.16667	0.4	0.2	0.8	0.2	0	1	0.8	1.25	1.25	0	0.25	0.5	0	0.75	0.5	0.25	0	0.333333	1.66667	0	0	0	0	0	0.333333	0.333333	0.333333	1.33333	0	0	0	0.5	0	0	0	0	0	0	0	1	0	0.5	0
Sample_370	1.58333	1.1	0.25	2.71429	0.857143	1.16667	0.2	0.4	1.8	1	0.2	0.4	0.6	2.5	2	0.75	1.25	0.5	0	0.5	0.5	0	0.333333	0.333333	0.333333	0	0.666667	0	0	0.666667	0	0	1	0.333333	0	0	1.5	1.5	0	0	0.5	0	0	1.5	0	0	0	2	0
Sample_371	3.41667	0.4	0.25	0.142857	0.428571	1.16667	0.2	0.2	2.4	1	0.2	0	0	3.25	0.5	0.25	1.25	0.5	0	1	1.25	0.5	0.666667	0.333333	0.666667	0.666667	0	0	0	0	0.666667	1	0	0.333333	0.5	0	1	2.5	0	0.5	0.5	0	0	0	0	0	0	1.5	0
Sample_372	0.833333	2.5	1.125	1.14286	1.57143	1	0.8	0.2	3.4	1	0.4	1	0.6	3.25	1.5	0.25	1	2.75	0.5	0.5	1.25	0.25	0.666667	0	1.33333	1	0.333333	0	0	0	0	0.333333	0.666667	0.666667	0	0	1	1	0	0	1	0	0	0.5	0.5	0	0	0	0
Sample_373	3.41667	1.4	0.75	4.42857	1.42857	0.666667	0.8	0	3	0.2	0.2	0	0.6	1.5	0.75	0	1.25	1.25	0	0.5	0	0.5	0	1.33333	0.333333	0	0.666667	0.333333	3	0.333333	0.666667	0.333333	0.333333	0	0	1.5	0.5	1	0	0	0.5	0	0	0.5	0	0	0	1	0
Sample_374	3.33333	1.2	0.5	3.57143	2.28571	1.33333	0.6	0	2.4	0.6	0	0.2	1	1.5	1	0.75	2.25	0	1.5	0.25	0.5	0.75	0	0.333333	0.333333	0.333333	0	0	0	2.33333	1	0.666667	0.333333	0.333333	0.5	1	0.5	2	0	0	1	0	0	0	0	0	0	0	0
Sample_375	0.583333	0.6	0.75	2.14286	1.42857	0.5	0.4	0.2	2.2	0.8	0	0.2	1	3.75	0.75	0.75	0.5	0.5	0	0.25	1	0.5	0	0	1	0.666667	0.333333	0	1.33333	0.666667	0	0	0	0.666667	0.5	0	0.5	1.5	0	0.5	0	0.5	0.5	1.5	0	0	1	0.5	0.5
Sample_376	2.58333	1.2	0.5	5.42857	1.57143	0.833333	0.2	0.2	3	0.6	0	0.4	0.6	1.5	1.25	0	1.5	0.75	0	0.25	1.5	1	0.333333	0.666667	0	0.333333	0	0.666667	0.333333	0.666667	0.666667	0.666667	0	0	0.5	0	0.5	1.5	0	0	0	0.5	3.5	0.5	0.5	0	0.5	0.5	0
Sample_377	1.66667	3.5	1.5	2.71429	2.85714	0	1.6	1.4	3.2	0.4	0.8	0.8	1	2.25	0.5	1	1	2.75	0.5	1.5	1	1.25	2.33333	2.66667	1.66667	1.33333	0.333333	1.33333	1.66667	0.333333	0.333333	0.666667	1.33333	0	0.5	0	1	0.5	0.5	0.5	1.5	0.5	1	1	0	1	0.5	1	0.5
Sample_378	0.666667	0.6	0.375	0.428571	0	0.5	0.4	0.2	1	0	0.2	0	0.6	0.25	0.25	0	0.5	0.25	0	0	0.25	0	0.333333	0.666667	0.333333	0.333333	0	0	0	0	0	0	0.666667	0	0	0.5	0	1	0	0	0	0.5	0	0	0	0	0	0	0
Sample_379	2	0.3	0.625	4.42857	1	0.166667	0.8	0	3.4	0.4	0.2	0.2	1.2	2.75	1.25	0.5	1	0.25	0	0.75	1.5	0.25	0.666667	0.333333	1.33333	1.33333	0.666667	0	0.666667	2.66667	0	0.666667	0	0.666667	0	0.5	0.5	3	0	0	1	0	3	1.5	0.5	0	0.5	1	0.5
Sample_380	2.83333	2.2	0.5	3.42857	1.28571	0.666667	0.8	0.4	2.6	0.6	0.6	0.2	0.4	3	1	0.25	2	0.75	0	0	0	0.25	0.333333	0.666667	0.666667	0.666667	0.666667	0.333333	0.333333	1.33333	0.666667	0	0	0.333333	0	0	1	2.5	0	0	0.5	1	0	0	0	0	0	1	0
Sample_381	4.58333	3.5	0.75	2.42857	1.57143	1.33333	0.8	0.4	3.2	0.8	0.6	0.4	0.6	3	0.5	0.5	1.25	1.5	0	0.5	1.75	0.75	0.666667	0	0	0	0.333333	0.333333	0.333333	2.33333	0.666667	0	0.333333	1	0	0	0.5	1.5	0	0.5	0.5	0	1	0	1.5	0	1	1	0
Sample_382	1.58333	2.8	1.125	3.28571	2	0.666667	0.4	0.6	3	0.8	0.2	0.8	0.6	1.75	2	0.5	1.5	1	1	1	0.25	0.5	1	0.333333	0.333333	0.666667	0.333333	0	0.666667	0.666667	0	0.666667	0.333333	0.333333	1.5	0	0	2	0	0.5	2	1	2	0.5	0.5	0.5	0	0.5	0.5
Sample_383	1.83333	2.6	0.5	2.85714	0.857143	0.666667	0.2	0	1.2	0.6	0.2	0.4	0.2	1.75	0.5	0.75	0.25	0.5	0	0	0	0	1.66667	0.333333	0	0.333333	0.333333	0.333333	0	1	0.333333	0	0.333333	0.666667	0	0	0.5	2	0	0	0	0	0	0.5	0	0	0	0	0.5
Sample_384	3.83333	3.7	2.125	3.85714	0.714286	1.33333	1.8	1.8	4	1	0.6	1.8	0.4	2.75	1	1	0.25	1.75	0.5	1	1.25	1	2.33333	3.66667	3.33333	1.66667	1.66667	1.66667	0.666667	1.66667	1.33333	1.66667	1	2	0.5	0	1	1.5	1	1.5	2.5	0.5	0.5	0	0.5	2	0	1.5	0.5
Sample_385	2.41667	2.1	0.25	2.57143	1.14286	0.666667	0.8	0.4	2.6	1	0.6	0	0.2	1.25	1	0.5	0.25	0.25	0	0.25	0.25	0	0.333333	0.333333	1	0.333333	0	0	0	0.333333	0.666667	0	0.333333	0.333333	0	0	0.5	2.5	0	0	0	0	0	0	0	0	0	3	0
Sample_386	1.83333	0.4	1.25	3.28571	2.71429	2	1.2	0.2	2.8	0.4	0.6	0.8	0.4	3.5	1.75	0.5	1	2	1	0	1.25	0.25	1	1	2.33333	0.666667	1.33333	0.666667	0.333333	1	1.33333	0	0.333333	1	0	0.5	1	2	1	1	0	0	0	0	0	0	0.5	0.5	0
Sample_387	3.33333	2.2	0.375	2.57143	1	0	0	0.2	3.8	0.8	0.4	0	0.4	1.75	0.75	0	1.25	0.75	0	0.5	0.25	0	0.333333	0.333333	0	0.666667	0	1.33333	0	0.333333	0.333333	0	0.333333	0.333333	0	0.5	0.5	2	0.5	0.5	0.5	0	0.5	0	0	0	0.5	0.5	0
Sample_388	3	2.3	0.75	3.85714	0.714286	0.166667	0.8	1.2	1.6	0.4	0.4	0	0.8	2.25	0.75	1	1.25	1.75	1	0.5	0.25	0.75	1	2.33333	1	0	0.333333	2	3	1.33333	0	0.333333	0.666667	0.333333	0	0	0	1.5	0.5	1	0.5	0.5	0	0	0	0.5	0.5	2.5	0
Sample_389	2.5	2.4	1.125	3.28571	0.857143	1.16667	0.8	0	4.2	1.2	0	0	0.8	1.75	1.75	1.25	1.25	0.5	0.5	0.5	0.25	0.25	1	0.666667	0.666667	2.66667	0.333333	0	3.66667	2.33333	2.66667	0.333333	0	1	0	1	1	2.5	0	0	1	0	0	0.5	0	0.5	0	2	0
Sample_390	0.333333	1.6	0.25	2.14286	1.14286	1	0.4	0	2	0.8	0	0.2	0.8	1.5	1.5	0.75	2.5	0.25	1	0.25	0.75	0	0.666667	0	0.666667	0.666667	0.333333	0.333333	0.333333	1	0.333333	0.333333	0.666667	0.666667	0	0	0.5	4	0.5	0.5	0	0	0	1	0	0	0.5	0.5	0
Sample_391	0.75	0	0	1.42857	1	1	0.6	0	1.2	1	0	0.2	0.2	3.25	1	0.25	1.75	0.25	0	0	0	0.25	0.333333	0.333333	0	0	0	0.333333	0	0.666667	0	0	0	0	0	0.5	1	3	0	0	0	0	0	0	0	0	0	0.5	0.5
Sample_392	3.33333	1.8	0.75	2.57143	0.714286	1.16667	1.4	0.2	1.8	0.4	0.2	0	0.6	2.25	1.25	0	0.5	9	1.5	0.5	0	0.5	0.666667	0.666667	1	0.666667	0.333333	0.333333	0.333333	1	0	0.333333	0.333333	0.333333	0	0	0	1	0	0	0.5	0	0	0.5	0.5	0	1	1	0
Sample_393	3.25	1.7	0.875	4.14286	1.28571	1.66667	1.8	0.2	2.6	1.2	0.2	0.4	1	2.5	1.25	0.5	2.5	1	1	0.25	0.5	0	0.666667	1	0.333333	0	0	0.333333	1.66667	0.666667	0.666667	0	0	0.333333	0	0	0.5	3.5	0	0	1	0	0	0	0	0.5	0.5	3	0
Sample_394	4.25	2.5	0.625	3.28571	1.42857	0.5	0.8	0.4	2.6	0.8	0.4	0.2	1	3.5	2.25	0.5	1.75	1.75	1	0.25	2.25	0	0.666667	0.333333	0	0.666667	0	0	0.666667	0	1	0.666667	0.333333	1.66667	1	1	0.5	2.5	1	0	1.5	0	0	0.5	0	0	0	0.5	0.5
Sample_395	0.25	2.5	0.875	2.42857	1.14286	2	0.6	0	2.4	1.4	0	0.6	1.6	3	1.25	0.75	2.25	0.5	0	0.25	1	0.75	0.333333	1.33333	0.333333	0.333333	0.666667	0	1.33333	2	0.333333	0	0.333333	0.666667	0	0.5	2.5	2	0	0.5	2	0	0.5	0	0	0	0	2	0.5
Sample_396	1.83333	2.1	0.625	3.57143	1.28571	1.16667	0.6	0.8	2.4	0.8	0.2	0.4	0.6	4	1.5	0.25	2	0.5	0	0.5	0.5	0.75	0	0	0	0.666667	0.333333	0.666667	0	0.333333	1	0.333333	0.666667	0.666667	0.5	0.5	1	2	0.5	0.5	0	0	0	0.5	0	0.5	1	2	0.5
Sample_397	0	1.2	0.375	1.85714	0.285714	0.833333	0.8	0	1.2	0.8	0	0	0	1.25	1	0.5	0.75	0	0	0.25	0	0	0.666667	0	0	0	0	0	0	0	0	0.333333	0.666667	0	0	0	0.5	0.5	0.5	0	0.5	0	0	0	0	0	1	0	0
Sample_398	3.33333	1.4	0.625	7	0.714286	1.66667	0.4	0.2	1.8	1	0	0.2	0.6	1.75	1	0.25	2	1	1	0.5	0.25	1.25	0.666667	0.666667	0.333333	0	1	0	0.333333	1	0.333333	0.666667	0	1	0	1	1	3.5	0	0	1	0.5	0	0.5	0	1.5	0.5	1.5	0
Sample_399	2.41667	1.8	0.375	2.57143	0.428571	0.833333	0.8	0	3	0.6	0.4	0.4	0.8	3	1	0.75	1.5	0.25	0	0.5	0	0.25	0	1	1	0	0	0	0	0.666667	0.333333	0.333333	0	1.66667	1.5	0.5	0.5	0.5	0	1	0	0.5	0	1	0	0	0	0	0
Sample_400	1.66667	2.5	0.125	3.57143	0.714286	2.16667	0.4	0.4	2	0.4	0.6	0	0.4	0.75	0.75	0.5	1	0.5	0	0.25	0.25	0.5	0	1	0.333333	0.333333	0	0.333333	0	1.33333	0	0	0.333333	1.33333	1	0	0	1	0.5	0.5	0	0	0	0.5	0	0	0	1	0
Sample_401	2.58333	3	0.875	4.71429	2	0.666667	1.4	0.4	3	1.2	0.6	0.4	2	3.25	1.5	1	1.5	1.5	0.5	0.5	0.5	0.25	1	0.333333	0.333333	0.666667	1.33333	0.333333	0.666667	0	1	1	0.666667	0.333333	0	0	0.5	1.5	0	1.5	2.5	0.5	0.5	3	0	0	0.5	2	0
Sample_402	2.33333	1.6	0.5	3.14286	0.714286	1.33333	1	0.2	3.2	0.6	0	0.4	0.4	1.75	1.25	0	1	0.5	0	0.25	0	0	0	1	0	0.666667	0.333333	0	1	1.33333	0.333333	0	0.333333	0	1	0	0	0.5	0	0	0.5	0	0	0.5	0	0	0.5	1	0
Sample_403	2.91667	3.2	1.125	3.57143	1.42857	2.66667	1.4	0.8	3.8	0.6	0	0.4	1.4	4.75	1.75	0.75	1.25	1.25	0.5	0.75	0.75	0.75	0.333333	0.666667	0.333333	1.66667	1	0	0.333333	2	0.666667	0	0	1.33333	1.5	0	0	2	0.5	0	1.5	0	3	1	1.5	0	0	1.5	0
Sample_404	1.25	1.2	0.375	1.14286	0.857143	0.666667	0.4	0.4	2.4	0.4	0.8	1	0.6	3.75	1	0.5	1	0	0	0	0	0.25	0	0	0.333333	0	0.333333	0	1.33333	0.333333	0.333333	0	0	0.333333	0	0	0.5	2.5	0	0	1	0	0	0	0.5	0	0	0	0
Sample_405	1.83333	0.7	0.375	4.85714	1.71429	1.16667	0	0	1.6	0.4	0.2	0	0	2.5	0.5	0.75	0.25	0	0	0	0	0.25	0.666667	0	0.333333	0	0.333333	0	0	0.333333	0.666667	0.333333	0.333333	1.33333	0	0	1	1	0	0	0	0	0	0	0	0	0	0	0.5
Sample_406	2.66667	2.2	0.75	2.57143	1.14286	2	0.8	0.2	3.4	1.4	0.2	0	1	2.25	2	1	1.5	0.75	1	0.5	0.75	0.25	0.666667	0.333333	0.333333	1	0.333333	0.333333	0	1	0	0.666667	0.666667	1.33333	0	0	2	2	0.5	0	1	0	0.5	0.5	0	0	1.5	1	0.5
Sample_407	0.333333	0.3	0.75	2.85714	3	0.5	1	0	3	0.8	0.2	0.8	0.4	6	2.5	0.25	1.25	0.25	1	1.25	2.5	0.5	0.666667	0.666667	0.666667	0	0.333333	0.666667	0	1	0	0	0.666667	0.333333	0	0.5	1	1.5	0.5	0	2	0.5	1	0	0.5	0	0	3	0.5
Sample_408	0.5	1.7	0.5	0.285714	2.28571	0.5	0.2	0.2	3	0.8	0.4	0.2	0.8	1.75	1.75	0	1.25	0.5	0	0.5	1	0	0.333333	1	0.666667	0	0	0	0	1.33333	0	0	0.333333	0.333333	1	0	1.5	1.5	0	0	0.5	0	0.5	0.5	0	0	0.5	1.5	0
Sample_409	3.33333	0.3	0.875	3.85714	0.714286	0.5	0.2	0.6	2	1.4	0.2	1.4	1	3.25	1.25	0.5	3.25	0	0.5	1	0.25	0.25	0	0	0	1.66667	0.333333	0	0	0.666667	0.333333	0	0.333333	0.666667	1.5	1	0.5	2	0	0	1	0	0.5	1	0	0	0	0.5	0
Sample_410	1.66667	1.4	0.5	2.71429	1	0.333333	0.2	0.2	2.6	0.4	0.4	0	0.4	0.5	0.25	0	0.25	0.25	0	0.25	0.75	0.25	0.333333	0	0	0	0	0	0	0	0	0.333333	0	1	0	0	0	1	0	0.5	0.5	0	0	0.5	0	0	0.5	0	0
Sample_411	1.25	0.1	1	4	1.71429	1.33333	1	0	3.8	0.2	0	0.2	1.2	3.25	1	0.5	1.5	0.5	0	0.75	0.5	0.5	0	0	0.666667	0	0	0	0	0.666667	1.33333	0	0.333333	0	0.5	0	1	1	0.5	0	0	0	0	2	0.5	1.5	0.5	1	0
Sample_412	2.66667	3.1	0.625	2.42857	0.428571	1.33333	1.4	0.4	2.6	1	0.6	1.2	1.2	2.75	1.5	0	1	1	1.5	0	1.75	0.5	0.666667	1.33333	0.666667	0	1.66667	0.333333	0.333333	0.333333	0.333333	0.333333	0	0	0.5	0	0	2	0	0	1	0	0.5	1.5	0	0	1	1	1
Sample_413	0.333333	3.5	0.375	7.42857	2.71429	1.83333	0.8	0.2	2.2	0.6	0	0	0.8	1.75	1	0.5	1	0.25	0	0.5	0.25	0.75	0.333333	0.333333	2.33333	0.666667	0.333333	0	0.666667	0.666667	1.33333	0.333333	0	0.333333	1	0	0.5	2	0.5	0	0.5	0	0	0.5	0	0	1	1.5	0
Sample_414	4.66667	2.9	1	2.28571	0	0	1.4	0.8	1	0.6	0.4	0.4	0.4	1.5	1.5	0.75	1.5	1.5	0	0.5	0.25	0	1	2	0.666667	0.333333	0.666667	0	0.666667	0.333333	0	0.333333	0.666667	0.666667	0	0.5	0.5	0.5	0.5	1.5	1	0	0	0.5	0	1	0	0.5	0
Sample_415	2.66667	0.3	0.75	4	1.28571	1.66667	0.8	0.2	3.4	0.2	0	0.2	0.6	2	1.75	0	1.5	0.25	0	0.5	1.25	0	0.333333	0.666667	0	0.333333	0.333333	0	0	1	0.333333	0	0.333333	0	0	0.5	0.5	1.5	0	0	0	0	0	0	0	0	0	1	0
Sample_416	2.75	1.3	0.375	2.28571	1.14286	0.833333	1	0	3.8	0	0	0.4	0	3	1.75	0.25	2	0	1	0.75	1	0.5	0	0.666667	0	0	0.666667	0	2.66667	0.333333	0.333333	0	0	0.333333	0.5	0	1	1	0	0.5	0	0.5	0	0	0.5	0	0.5	0	0
Sample_417	2.75	1.9	1.625	2.85714	0.571429	0.833333	1.2	1.2	1.2	0.8	0.6	0.8	0.8	1.5	1	1.5	0.5	2	0.5	0.75	0.75	0	1.33333	2.33333	1	1	0.666667	0.666667	0.666667	1.33333	1	1	0.666667	0	0	0	0.5	2.5	0.5	1.5	1	0.5	0	0	0	1	0	0	0.5
Sample_418	1.41667	2	0.75	2.57143	1	1.16667	1.2	1.2	4	0.6	0.8	0	0.8	2	1.5	0.5	1	1.25	0.5	1	1	0.75	0.666667	2.66667	1	1.66667	1	0	2	0.333333	0.666667	0.333333	0.666667	0	0.5	0.5	1	1.5	0.5	0	0.5	0	0	0.5	0	0.5	1	3	0
Sample_419	3.16667	1.9	1	2.71429	0	1.16667	1	1.2	1.6	0.8	0.8	0.2	0.4	2.5	0.5	0.75	1.5	1.25	0.5	0.75	1	0.5	0.666667	2.66667	1	0.333333	0.333333	0.333333	0	0.333333	0.666667	0.333333	0.666667	0.333333	0	0	0	1.5	0.5	0	1	0.5	0.5	1.5	0.5	0.5	0.5	1	0
Sample_420	1.5	1.6	0.625	1	0.857143	0.833333	0	0.2	2	0.8	0	0	0	2	0.25	0	0.75	0	0	0.25	0	0.25	0.333333	0.333333	0	0.666667	0	0	0	0	0	0	0	0	0.5	0	0	0.5	0	0	0.5	0	1.5	0.5	1	0	0	1	0
Sample_421	2	1.7	0	2.42857	0.857143	0.5	0.4	0.4	1.8	0.6	0	0.4	0	2.25	0.75	0	0.5	0	0	0.5	0	0.5	0.333333	0.666667	0.666667	0.333333	0.333333	0	0.333333	0	0	0	0.333333	0	0.5	0	0	1	0	0	0	0.5	0.5	0	0	0	0.5	0	0
Sample_422	2.5	1.8	0.625	1.42857	1	0.833333	0.8	0.8	2	0.4	0.6	0.4	0.8	2.25	1.75	0.5	1.25	1	0.5	0.25	1	0.75	0.333333	1.33333	0.666667	0.333333	0.666667	0	0	0.333333	0.666667	0	1	0.333333	0	0	1.5	2.5	0.5	0.5	0.5	0.5	0	0.5	0	0	0	1	0
Sample_423	3	2.8	0.375	2	0.714286	0.833333	0.6	0.2	2	0.4	0.8	0.2	0.6	3	1	0.25	1.5	2	0	0	0.25	0	0.666667	0.666667	0	0	0.333333	0.333333	0	0.333333	0.666667	0	0.333333	0	0	0	0	2.5	0	0.5	0.5	0	0	0.5	0	0	0.5	0	0
Sample_424	1.66667	2.5	0.75	1.42857	1.14286	0.5	0.2	0.4	2	0.8	0.4	0.2	0.2	2.5	1	0.25	3	2	0	0	0.25	0.5	0	0	0	0.333333	0.333333	0	0	0	0	0	0	0.333333	0	0	1	2.5	0	0	0.5	1	0	0	0	0	0.5	0	0
Sample_425	2.91667	1.8	0.75	3.28571	1.28571	1.33333	1.4	0.8	3.2	1	0.6	0.6	1.2	1.25	1.25	0.75	2.75	2.5	1	1	0.5	0.75	1.66667	2.66667	1.66667	0.666667	1	1	0	1.33333	1	0.333333	0.666667	0.333333	0.5	0	1	2.5	0.5	0	1	0.5	1.5	1	0	0.5	0.5	2.5	0
Sample_426	4.75	1.9	0.875	8.14286	1	0.833333	1	0.6	2.6	1	0.6	1	1.4	3.5	1.75	0.25	1.25	1.75	0	0.25	0.5	0.5	0.666667	3	1.33333	0.333333	1	0	0.333333	0.333333	1	0.666667	0.333333	0	0	0	0.5	2	0.5	0.5	0.5	0	0	0.5	0	0	0.5	1.5	0.5
Sample_427	0.916667	2.5	1.375	2.14286	1.28571	0.166667	0.8	0	3.6	0.8	0.2	0.4	0.4	3.25	1.25	0	0.5	0.25	0	1.25	1	1.25	0	0.666667	1.66667	0.333333	0.333333	0.333333	3.33333	0.333333	0.333333	0.666667	0	0.333333	0.5	0	0	2	0	0	1.5	0	0	0.5	0	0.5	0.5	0	0.5
Sample_428	2.41667	2.6	1.5	1.71429	0.571429	0.166667	1.4	1.2	2	0.6	0.6	0.6	1	2.25	0.5	1	1.75	1.25	0.5	1	0.25	0.5	0.666667	2.33333	1.66667	1	0.333333	0.666667	0	0.333333	0.666667	0.333333	1.33333	0.666667	0.5	0.5	1.5	1	0.5	0	2	0.5	0	0	0	1.5	0	1	0.5
Sample_429	2.58333	0.3	1.375	4	2.42857	1.66667	3.2	1	4.4	1.6	0	0.4	1	2.75	1.5	1.25	1.5	1	1.5	1	0.75	0.75	0.333333	0.333333	0.333333	1.33333	0.666667	1	0.666667	2	2.66667	0.333333	0.333333	1	1	0	0.5	3	0	0.5	1	1	0	1	0	0	0.5	1	0
Sample_430	2.5	0.2	1.125	4.71429	2.14286	0.666667	1.2	0.4	2.8	1	1.6	0.2	1.4	1.75	1.25	0.5	1	1.5	0	0	0.75	0.5	1	1	0.666667	1.66667	1	0	0	1	1.33333	0	0.333333	0	0	0	0.5	1	0.5	0.5	1.5	0	0	0.5	0	0.5	0.5	1	0
Sample_431	2.16667	2.8	0.25	1.14286	1.28571	0.666667	0.2	0.4	2.4	0.2	0.2	0.4	0.2	1	1	0	1	0.5	1	0.25	0.5	0.25	0.333333	0	0.333333	0	0	0	0.333333	1	0	0	0	0.333333	0	0	1.5	0.5	0	0	0.5	0	0	0.5	0	0	0.5	0.5	0
Sample_432	2.08333	0.2	0.375	2.28571	1.42857	1.5	1.4	0	4.4	1	0.6	0.4	1	3.25	1.25	0.5	2	0.25	0.5	0.5	2.25	0.25	0.333333	0.333333	0.666667	1	0.333333	0	1.66667	1.66667	0	0.666667	1.33333	2.33333	0.5	0.5	1	2.5	0	0	1.5	0.5	0.5	1.5	0.5	0.5	0	1.5	0.5
Sample_433	1.66667	3.4	1.375	6.71429	1	0.666667	0.4	0	2	0.4	0.2	0.6	0.8	4.75	2.25	0.25	1.75	2.25	0	0.75	0	1.25	0.333333	0	0.666667	0.333333	0.666667	0.666667	1	1	0.333333	0.666667	0.333333	1.33333	0.5	0	0.5	3	0	0.5	1	0	0	0	0	0	0	1	0.5
Sample_434	3	3.3	2	1.57143	1.42857	0.5	0.6	0.6	3	0.4	0.2	0.4	0.2	4	1.5	0.25	1.5	0.5	2.5	2.5	0.75	1	0.333333	0.666667	0.333333	0.666667	1	0.333333	1.66667	1.33333	1.33333	0.333333	0.333333	0.333333	0	0	0.5	1.5	0.5	0	0.5	0	1.5	0	0.5	0	0	1.5	0.5
Sample_435	0.75	0	1	0	0.285714	0.833333	0.2	0.2	2.4	0.2	0.4	0.4	0	2	3	4	1.25	0	7.5	3.75	0.5	8	0.666667	0	1.33333	8	0.666667	0.333333	0.333333	5.33333	1.66667	0.666667	0.666667	0	0.5	1	0	0.5	0	0	1.5	0	0	1	0	0	0.5	0.5	1.5
Sample_436	1.66667	0	0.375	1.57143	1	0.833333	0.4	0.2	2.6	0.6	0	0.2	0.6	0.75	0.75	0.25	2	0	0.5	0.25	0.75	0.25	0	0	0	0.666667	1	0.333333	0	0.666667	0.333333	0	0	0.666667	0	0	2	2	0	0.5	1	0	0	0	0	0	0	0.5	0
Sample_437	3.75	3.1	0.625	2.57143	1.28571	1	0.8	0	2	1.4	0	0.2	0.6	2	0.75	0	1.5	1	0.5	0.5	0	0.75	0.666667	0.666667	1.33333	1	0	0.666667	1.66667	0.666667	1.33333	0	0	0	0.5	0	0.5	3	0	0.5	0	0	0	0	0.5	0.5	0	1	0
Sample_438	4.33333	3.8	1.125	4.28571	1.57143	1.16667	0.8	0.4	1.6	1	0.2	0.4	1	2	1.5	0.75	0.75	1.25	0.5	1.25	0.5	0.75	0	0.333333	0.666667	0	0.333333	0.666667	0	0.666667	0.666667	0.333333	0.666667	1	0	1	0.5	1.5	0	0.5	2.5	0.5	0	0	0	1.5	0	2.5	0.5
Sample_439	3.33333	1.9	1.5	5.57143	1	0.333333	0.2	0.6	4.6	1.2	0	0	0.8	4.25	2.5	0.5	1	1.25	1.5	1.25	0	0	0.333333	1.66667	0.666667	1	0	0.333333	0	0.666667	0.666667	1.33333	1	1	0	0	1.5	1	1	0.5	1.5	0	0	1	0	0	0	3	0
Sample_440	1.66667	3	0.25	2.14286	1	0.5	0.6	0	2.2	1.2	0.4	1	0.6	4.5	0.75	0.25	1.25	1	0.5	0.25	0	0	0	0	0.666667	1.33333	0	0	0	0.333333	0.666667	0	0.333333	0.333333	0	0	0	2.5	0	0	0	0	0	0.5	0	0	0.5	0	0
Sample_441	3.58333	2.3	0.875	3.71429	1.57143	1	0.6	0.6	2.8	0.6	0.4	0.4	0.6	1.25	1.25	0	0.75	0.5	0	0.25	0.75	0.5	0.333333	0	0.333333	0	0.333333	0	0	1	0.333333	0.333333	0.666667	0.666667	0.5	0.5	0	1	0	0	0.5	0.5	0	0	0	0	0.5	2.5	0.5
Sample_442	2.66667	2.5	0.75	3.57143	0.285714	0.833333	0.8	0.8	3	1.4	0	1.6	0.8	2.25	1.25	0.75	1.25	0.75	1	1	2.25	0.5	0	0.333333	0.666667	0	1	0	0.666667	1.66667	1.33333	0.666667	0.333333	0.333333	0	0	1	1	0	0	0	1	0	0.5	0	0	0.5	1.5	0
Sample_443	2.41667	1.3	0.75	3.42857	1.14286	0	0.2	0.4	3.4	0.2	0	0	0.4	0.75	0.25	0	0.75	0.25	0	0.5	0.5	0	0.333333	0.333333	1.33333	0	0	0	0	0.333333	0	0.666667	0	0.333333	1	0	0.5	3.5	0.5	0	0	0	0	0	0	0.5	0.5	1	0
Sample_444	2.91667	1.1	0.25	2.57143	1.71429	0.166667	1.4	0.2	1	0.6	0.2	0.6	0.8	1.75	1	0	1.25	0.25	0.5	0.5	1.75	0.25	0.666667	0.666667	0.666667	0.333333	0	0	2	0	1	0.333333	0.666667	0.333333	0	0	0	2	0	0	0.5	1.5	0	0	0.5	0	0.5	1	0
Sample_445	1.66667	1.7	0.375	3	0.714286	1.16667	1.6	0.8	2.8	1	0	0.2	0.4	3.75	1.5	0	1.5	1	1	1.5	1	0.75	1	0.666667	0.666667	0.666667	0.666667	0	1	0.666667	1.66667	0.666667	0.333333	1.66667	1	0	0.5	1	0	0.5	1	0.5	0	0	0.5	0	0	1.5	0.5
Sample_446	1.25	0	1	0.142857	0.571429	0.5	0.6	0	3	0.2	0	0.4	1.6	3.25	2.25	1.5	1.25	0	1.5	2.25	1	2.5	0.333333	0.333333	0	2.33333	0.333333	0.333333	1	1.66667	1	0.666667	0.666667	0	0	0	0	2.5	0	0.5	3	0	0	2.5	0	0	0	0	0.5
Sample_447	1.91667	1.5	0.5	2.57143	0.571429	1	0.2	0.2	2.4	0.6	0	0.8	0.2	1.5	0.25	0	1.5	0.5	0	0.25	0	0	0.333333	0	0	0.333333	0	0	0	0.333333	0.333333	0	0.333333	0.333333	0	0.5	0	2.5	0	0	0.5	0	0	0.5	0	0	0.5	1	0
Sample_448	1.83333	2.8	0.5	1.42857	1.14286	1	1.4	0.8	3.4	0.6	0.8	0.4	0.8	1.25	0.5	0.5	1.25	2	0	0.25	1.25	0.5	1	2	1.33333	0	0.666667	0.333333	0.333333	0.666667	0	0.333333	0.666667	0.333333	0	0	0	2	0.5	0.5	0	0	0	0	0	0	0	1	0
Sample_449	0.416667	0.9	0.875	3	0.714286	1.66667	0.6	0.4	2.2	1.6	0.2	0.8	0.4	1.75	1.25	0.5	2.25	0.5	0	0.5	0.5	0.75	0.333333	0.666667	0.333333	1.33333	1	0	0.333333	1	2.33333	1	0.666667	0	1	0.5	0.5	2.5	1	0	0.5	0	0	1	0	0.5	0	0.5	0
Sample_450	3.16667	1.7	2	4	0.428571	0.833333	1.4	1.2	1.2	0.8	1.2	0.4	2.4	2.25	1.25	1	1.25	2.25	1	0.5	0.25	0.25	1.33333	2.66667	1	1.66667	0.666667	0.666667	0.666667	0.666667	0.666667	0.666667	1.33333	0.666667	0	0	1.5	1.5	0.5	1	1.5	0.5	0	1	0.5	1.5	0	0	0.5
Sample_451	1.75	1.8	0.375	1.85714	1.85714	0.666667	0.2	0.2	1.8	1	0	0	0	1	1.25	0.25	1.75	0.75	0.5	0.25	0	0.25	0.666667	0	0	0	0	0.333333	0	0.666667	0	0.333333	0.666667	0	0	0	0.5	2.5	0.5	1	0.5	0	1	0	0	0	0	0.5	0
Sample_452	3.16667	1.9	0.375	1.14286	0.857143	0.5	0.8	0	0.8	0.4	0.2	0	0.2	1.75	1	0	0.75	0	0.5	0.25	0	0.25	0	0	1.33333	0.333333	0.333333	0	0	0.666667	0.333333	0	0	0	0	0.5	0	2	0	0	0	0	0	0	0	0.5	0	0	0
Sample_453	2.91667	1.5	1	1.85714	1.28571	0.166667	1	1	1	0.4	0.8	0	0.4	1.25	0.75	0.75	1	1.25	0.5	1	0.25	0	0.666667	2	1.33333	0	0.333333	0	0.333333	0.333333	0	0.333333	0.666667	0	0	0	0	1.5	0.5	0	0.5	0	0	0	0	0	0	0.5	0
Sample_454	1.25	0.7	0	2.71429	0.428571	1	0	0.2	1.6	0.4	0.2	0	0.4	1.5	0.75	0.25	0.25	0	0	0.75	0	0	0	0	0.333333	0.333333	0	0.666667	0.666667	0	0.333333	0	0	0.333333	0.5	0	0	0.5	0	0	0	0	0	0	0	0.5	0	0.5	0
Sample_455	2	1.8	0.75	1.57143	0.428571	0.5	1.2	1.2	2.6	0.4	0.6	0	0.4	0.75	0.5	1	0.25	1.25	1.5	0.25	1	0.25	0.666667	2.33333	1	0	0.333333	1.66667	0	0	1	0.333333	0.666667	0.666667	0	0	0.5	1	0.5	0	1	0.5	0	0	0	0.5	0	0	0
Sample_456	2.75	1.6	0.75	2.42857	0.571429	0.5	0.8	0.8	2.8	0.6	0.4	0.4	0.4	3	1	1	0.5	1.5	1	0.5	0.75	0.5	1.33333	2.66667	1.33333	0.333333	0.666667	1.33333	0	0	0.333333	1	0.666667	0	0.5	0	0	1.5	1	0.5	1	0.5	0	0	0	1	0.5	0.5	0
Sample_457	4.33333	2.1	1.375	4.14286	1.14286	1.5	1.6	0.2	2.8	1	0	0.6	1	2.25	2	1	2	1	0.5	0.5	0.75	0.25	0.333333	1	1	1.66667	1.66667	1	0	0.666667	0.333333	0.333333	0.666667	0.666667	0	1	0	2	0.5	0	0.5	1	0	1	0.5	0	0	0.5	1
Sample_458	1.83333	0.7	0.25	1	0	0.166667	0.8	0.8	1	0.2	0	0	0.2	1	0.5	0.5	0.25	1	0	1	0.5	0	0	0	0	0.333333	0	0	0.333333	0	0	0	0.666667	0.333333	0.5	0	0	0.5	0	0	0	0	0.5	0	0	0.5	0	1.5	0
Sample_459	3.58333	2.5	1	2.57143	1.28571	0.666667	1.6	1.2	2.6	0.4	0.6	0.6	0.4	2	0.75	0.5	0.75	1.25	0.5	0.5	1.25	0.25	0.666667	2.33333	1	0	0.333333	0.333333	1	1	0	0.333333	1	0.333333	0	0	0.5	0.5	0.5	0	0.5	1	0.5	1	0	0.5	0.5	0	0
Sample_460	1.25	0.7	0.875	4.85714	1.57143	1.5	1.2	0.4	3.2	1	0.2	0.2	0.6	1	1.75	0.25	1.25	0.5	0.5	1.5	1.75	0.5	1	0.666667	1.66667	1.33333	0.333333	0.333333	0.333333	0.333333	1.66667	0.333333	0.666667	0.666667	1	0.5	0.5	2	0	0	0.5	0	0	0.5	0.5	0	1	0.5	0
Sample_461	1.08333	2.7	0	2.57143	0.428571	0.333333	0.4	0	2.2	0.4	0	0.2	0.6	1.75	0.5	0	0.75	1.25	0	0.25	0	0.5	0.333333	0.333333	0.666667	0.666667	0.333333	0.333333	0.333333	0	0.333333	0.666667	0.333333	0.333333	0.5	1	0.5	1	0	0	0	0	1	0	0.5	0.5	0	1	0
Sample_462	1.91667	1.1	0.25	2.71429	0.857143	0.666667	0.2	0.2	1.4	0.8	0.2	0	0.2	0.75	1	0	1	0	0	0.5	0	0	0	0	0	0	0	0	0	0.666667	0	0	0	0.333333	0	0	0.5	0.5	0	1.5	0	0	0.5	0	0	0	0	0	0
Sample_463	2.08333	3.9	1.25	3.28571	1.14286	1.5	0.8	0	2.4	1.2	0.2	0.4	1.6	2.25	2.25	1.25	1	1.25	1	0.75	1.25	0.25	1.33333	1	1.33333	1	0.333333	0.333333	1	0.333333	0.333333	0.666667	0.666667	2	0	0.5	1	2.5	0.5	0.5	1.5	0.5	0	0	0	0	0	1	0
Sample_464	2.91667	2.3	0.5	0.285714	0.571429	0.5	0.4	0.8	2.2	0.8	0.2	0	0.6	2.75	0.75	0.5	0.75	1	0	0	0	0.5	0.333333	0.666667	0.666667	1	0	0	0.333333	0	0.333333	0	0	1.33333	0	0	0.5	2	0	0.5	0	0.5	0	0.5	0	0.5	0	0.5	0.5
Sample_465	3.75	1.6	0.625	2.57143	0.571429	0.666667	1	0.4	2.2	0.4	0.4	1.2	0.4	2.25	1.25	0	0.75	0.75	0	0.25	0.75	0.25	0.666667	1.66667	1.33333	0.666667	0.333333	0	0.333333	0.333333	0.333333	0	0.333333	0.666667	0.5	0	0	1	0.5	0.5	1	0	0	0.5	0	0	0	1	0
Sample_466	4	3.3	0.5	3.28571	0.857143	1.5	0.6	0.2	0.8	0	0.4	0	0.2	4.5	0.75	0.25	1.75	0.75	0.5	0	0.5	0.75	0.333333	0	0.333333	0.333333	0.333333	0	0	0.666667	1	0.333333	0	0.333333	0	0	0	1	0	0	0	0.5	0.5	1	0.5	0	0.5	0	0
Sample_467	1.75	1.9	1	3.28571	2.85714	1.5	1.2	0.2	3.6	1	0.4	0.8	0.8	4.75	1.75	0.75	1.75	1	0	1	0.5	0.5	0.666667	0.666667	1.66667	0.333333	0.666667	0.333333	0.666667	0.333333	1	0.666667	0.333333	1.33333	1.5	0	2	2.5	0.5	0	0.5	0	2	0.5	0	0	0.5	1.5	0
Sample_468	4.16667	0.3	1.25	4.85714	0.571429	1.33333	1	0	4.2	1.2	0.4	0.6	1.4	2.25	2.25	0.75	1.75	9.5	1	0.75	1.25	0.25	0	0.333333	1.33333	0.333333	0.666667	0	0	1.33333	1.66667	0	0	0.666667	1.5	0.5	0	3	0	0	0.5	0	0	1	0.5	0	1.5	0.5	0.5
Sample_469	4.33333	3	1	3	2.42857	2.66667	0.4	0.2	3.4	0.2	1	0.6	1.2	3.75	1.75	0.75	2	0.75	0.5	0.25	1.25	0.5	1	0.333333	1	1.33333	0	0.333333	0.333333	2.66667	1	0.333333	0	1.33333	1	1	0.5	4.5	0	0.5	0.5	0.5	0.5	1	0.5	0	1	1.5	0
Sample_470	2.16667	2.9	0.375	1.28571	1.57143	0.833333	0.8	0.6	2.6	1.6	0.6	0.4	1.2	3.5	1.75	0.5	2.75	0.25	0	0.75	1.25	0.25	0	1	1.33333	0	0	0.333333	0	0.666667	1	1	0.333333	0.333333	1.5	0	0.5	1	0	0	1.5	0	0	0.5	0	0	0.5	2	0
Sample_471	0.583333	1.6	1	3.14286	1.71429	0.166667	1	1.2	2.4	0.8	0.4	0.4	0.8	2.25	0.5	0.75	1.75	1	0.5	1.25	1	0	0.333333	2.33333	1	0.666667	0.333333	0	0.666667	0	0	0.333333	1	0.666667	0	0	0.5	1.5	0.5	0	0.5	0	0	0	0.5	0	0	0	0.5
Sample_472	2.91667	0.1	0.5	3.71429	1.42857	0.5	0.4	0	2.4	0.8	0.2	0	0.4	3	1.25	0	0.75	0.25	0	1.5	1	0	0.333333	0	0	0.333333	0.333333	0	0.666667	0.666667	0.333333	0	0.333333	0.333333	0	0.5	0	3	0	0	0.5	0	0	0	0	0	0	0.5	0
Sample_473	1.75	0	0.625	4.14286	0.714286	1.66667	0.2	0.2	0.8	1	0.8	0	0.2	2.5	0.5	0	1.5	0.5	0	0.5	0.5	0	0.666667	0	0	0	0.666667	0	0.333333	1	0.666667	0.333333	0.666667	0.666667	0	0	1	1.5	0	0	0.5	0	0.5	0.5	0	0	0	1	0
Sample_474	1.66667	0.9	0.125	4.28571	1	0.333333	0.4	0	2.2	0.4	0.2	0.2	0.2	2	0.5	0	0.5	0	0	0	0	0	0.333333	0.333333	0.333333	0	0.333333	0	0.333333	0.666667	0	0	0	0	0	0	0	1	0	0	0	0	0	0	0.5	0	0	0	0
Sample_475	1.5	2.2	0.625	6	0.857143	2	0.4	0.4	4.6	0.6	0.4	0.2	1.4	1.25	1	0.75	1	2	0	0.5	0.5	0.25	0.333333	1	2.66667	0.333333	0.666667	0	0.333333	0.333333	0.333333	1	1.33333	0.333333	0.5	0	0.5	0.5	0.5	0	1	0	0	1	0.5	0	0	1	0
Sample_476	2.83333	0.7	0.625	3.57143	0.285714	1.5	2	0.2	2.4	0.4	0.2	0	0.8	0.75	1.25	0.25	1.75	0.5	1	0.25	2	0.75	0	0.666667	0.333333	1.66667	0	0	0.333333	2.33333	1.66667	0.666667	0.333333	0.666667	0.5	0.5	1	2	0	0	2	1	0	2	0.5	0.5	0.5	1.5	0.5
Sample_477	3.5	1.7	0.875	1.57143	1	0.5	1	1.2	1.4	0.6	1	0	0.4	2	0.25	0.75	1.25	1.5	0.5	1.75	0.25	0	0.666667	3	1.33333	0.333333	0.666667	0	1.33333	0	1	0.333333	0.333333	0.333333	1	0	0.5	1.5	0.5	0	0.5	0.5	0.5	0.5	0	0.5	0.5	0.5	0
Sample_478	1.58333	2.1	0.5	2.28571	0.714286	1.33333	0.6	0.2	3.6	1.6	0	0.2	0.2	2	1.25	0.5	1.25	0.5	0.5	0.5	0.5	1	1	0	0.666667	0.666667	0.666667	0	0.333333	1	1	1	0.666667	0	1	0	1	2	0	0	1	0	0.5	1	0	0	0.5	1	0
Sample_479	3	1.6	1.25	3	1	1	0.6	0.6	3	1	0.4	1	1	2.25	1.5	1.25	1	1.25	0.5	1.25	0.75	1.25	0.333333	0.666667	0	0.333333	1	0.333333	0.333333	1	1	0.666667	0.333333	0	1	0.5	0	2	0.5	0	0.5	0	0	0	0	1.5	0	1	0
Sample_480	4.58333	2	0.625	3.14286	1	0.333333	1.2	0.6	2	1	0.6	0	0.6	2.5	0.75	0	1.75	1	0.5	0.25	0.5	1	0	1	0	1	0.333333	0.333333	0	0.666667	0.333333	0.333333	0.666667	0	0	0	2.5	1.5	0	0	0.5	0	0	0.5	0	0	0	1	0
Sample_481	2.16667	0	0.875	3.28571	1.71429	1.83333	2.6	0.2	3.4	2.2	0.2	0.6	0.8	3.5	1.75	1	2.75	0.25	1	1	0.75	0.5	1.33333	0	0.666667	2.33333	0.333333	0.333333	0	1.33333	0.333333	1.33333	1	1	1	0.5	2.5	4	0	0	1	0	0	1	0	1	0	2.5	1
Sample_482	1.5	2.6	0.5	3	1.14286	1.66667	0.2	0.2	3.8	1	0	0.6	0.2	2.5	1	0.75	1.75	1.75	0.5	0.25	0	0.75	0	0.333333	1	0.333333	0.333333	0	2.66667	0.333333	0.666667	1	0.333333	0	0.5	0.5	1	1.5	0	0.5	0.5	1.5	0	1	0	0	0	0.5	0
Sample_483	2.16667	1.9	0.625	5.57143	0.714286	0.833333	1.6	1.2	3.2	1.2	0.6	1.2	1.4	2.75	2.25	0.75	0.5	1.5	2	0.5	0	1.25	0	1	0.666667	0.666667	0.666667	0.333333	2.33333	0	0.333333	0.333333	1	0.666667	1	0	0	3	0	0	1	0	1.5	1	1.5	0.5	0.5	1	0
Sample_484	3.91667	5	1.125	4	3	1.16667	0.6	0.8	2.8	1	0.4	0.8	1	3.75	2	0	2.5	1	0.5	1.5	0.25	0	0	1	1	0.666667	0.666667	0.333333	0.666667	0.333333	1.33333	0.333333	0.333333	2	0	0	1	3.5	0	0	1.5	0.5	0	0.5	0	0	0	1.5	0
Sample_485	2.75	2	0.5	3.42857	0.571429	1.16667	0.6	0.2	2.6	0.6	0	0.6	0.2	3.25	1	0.5	2	0.25	0	0.5	0.5	0.25	0.333333	0.333333	2.33333	0.333333	0	0	0.333333	1	0.666667	0.333333	0	1.33333	0	0.5	1	1.5	0.5	0.5	0.5	0	0	0.5	0.5	0.5	2	0	0
Sample_486	0.25	0.1	0.5	3	1.28571	1.16667	1	0.2	3.4	1	0	0.2	0.6	2.5	0.5	0	0.5	0.5	0	0.75	0.75	0.25	0	0	0.333333	0.333333	0.333333	0.333333	0	0.333333	0.333333	0.333333	0.333333	1	1	0	1	1.5	0	0	1	0	0.5	0	0	0	0	0.5	0
Sample_487	3.91667	1.3	1.125	1.57143	1	1.33333	0	0.6	2.6	1	0.2	0.8	0.6	2.25	1.75	0.75	0.75	1	0.5	0.5	0.5	0.25	1.33333	0.333333	1	0.666667	0.333333	0	1.33333	0.666667	0.666667	0.666667	0.333333	1	1	0.5	1	1.5	0	0	0	0	1	1	0.5	0	0.5	0.5	0
Sample_488	3.58333	1.5	1.25	2.14286	1.57143	1.16667	1.2	0.2	2	0.6	0.2	0.6	0.4	2	0.75	0.75	0.25	2	0	0.5	0.5	0.75	0.666667	0	0.333333	0	0.666667	0	0.666667	1.33333	1.66667	0	0	0.333333	0.5	0	1	2	0	0	0.5	0	0	1	0	0.5	0	1	0
Sample_489	3.66667	0.4	0.875	3.57143	1.28571	0.5	1.4	1.2	2.4	1.4	0.6	0.8	0.6	1.25	2	0.5	2	1.5	1	0.5	1.25	0.25	1	2.33333	1	0.666667	0.666667	0.666667	2.66667	0	0.333333	0.333333	1	1	0	1.5	0.5	1	0.5	0	1	0.5	0	0	0	0.5	0	1	1
Sample_490	4.41667	2.4	1	2.85714	1.28571	1.33333	1.6	0.4	5.4	1.4	0.6	0.6	0.8	3.25	2.75	0.5	1.75	3.25	0.5	1	0.25	0.25	0.666667	0	0	1	0.333333	0	1	0	3	0.666667	0.666667	1	0.5	0.5	0.5	2.5	0	0	1.5	0.5	0	3	0.5	0.5	1	1.5	0.5
Sample_491	1.75	2.1	0.75	3	0.714286	1	0.8	0.2	3.6	0.4	0.6	0	0.2	3.5	1.25	0.25	1.25	1	0	0.25	0.5	0.5	0.666667	1.33333	1.33333	0.666667	0.333333	0	0.333333	0.333333	0	0	0.666667	0.666667	0	0	0.5	1	0.5	0.5	0.5	0	0	1	0	0	0	0	0
Sample_492	1.66667	0	2.125	0	0.285714	1.5	0	0.2	2.2	0.4	0.2	0.2	0.8	3	3	4.75	1	0	4.5	4.25	1.25	5	0.333333	0	0.666667	10.6667	1	0.333333	0	4.33333	2	1.33333	1	0.333333	0.5	0	0	2	0.5	0.5	3	0	0	1.5	1	0	0.5	0	2
Sample_493	2	1.8	0.875	1.85714	1.71429	1.16667	1.4	0.4	2.6	0.2	0.4	0.2	0.8	2.5	1.25	0	1.75	1	0.5	0.75	1.25	0.25	0.333333	1.33333	1	0.333333	0.666667	0.333333	0.333333	0.333333	0.333333	0	0.666667	0	0	0	0.5	2	0.5	0.5	0.5	0	0	0	0	0.5	0	0	0
Sample_494	1.91667	3.2	0.5	2.57143	0.571429	0.166667	0.8	0.2	3.2	0.8	0.2	0.8	1	2.25	1	0.5	1	1	1.5	1.25	0.25	0.75	0.666667	0.666667	0.666667	1.33333	0.333333	0	0.333333	0.666667	0.666667	0.333333	0	0.666667	0	1	0.5	1.5	0.5	0.5	1.5	0	0	1.5	0.5	0	0	1	0.5
Sample_495	2.75	2.1	0.625	4	1.28571	0.666667	0.6	0.2	2.4	0.8	0	0	0.6	2.75	1	0.25	0.5	0	0	0.5	0.25	0.25	1	0.666667	0.333333	0.333333	0.666667	0	0	0.666667	0.666667	0.666667	0.333333	0.333333	0	1	0.5	1.5	0	0	0.5	1	0	0	0	0	0	0	0
Sample_496	1.66667	0.9	1.125	2.42857	1.57143	1.5	0.6	1	5	0.8	1.4	0.6	0.6	1.25	2	0.25	1	0.25	0	1	0.25	0.75	0	0.666667	0.333333	1	0	0	0.666667	0.333333	0.666667	0	0.333333	0.333333	0.5	0.5	0.5	1.5	1	0	1	0	0	0	0	0	0	0.5	0
Sample_497	0.833333	0	1.125	0.142857	0.142857	1	0.4	0.2	1.6	0.2	0.2	0.6	0.8	1.25	3.75	4.25	1.25	0	6.5	3	0.75	6.25	0.666667	0	1	12	1	0	0.666667	5.33333	1.66667	0.666667	0.333333	0.333333	0	0	0	0.5	0.5	0	2	0	0.5	1	0	0	0	0	1.5
Sample_498	0.166667	0.1	0.625	1.28571	0.857143	0.833333	0.4	0	2.2	0.6	0	0	0.2	1.25	1.25	0.75	3.25	0.25	0	0	1.75	0.25	0.333333	0.333333	0.666667	0.333333	0.333333	0.333333	0	0	1.33333	0.666667	0.666667	0	0	0	1	1.5	0	0	2	0	0	0.5	0	0	0	1	0
Sample_499	1.83333	3.2	1	2.28571	1.14286	0.5	1.2	0.6	2.4	1.2	0.8	0.4	0.8	2.75	0.75	0.5	1.75	2.5	0	1	0	0.25	0.666667	2	1	0.666667	0.666667	0.333333	0.666667	0.333333	0	0.333333	0.333333	0.333333	0.5	0.5	1	1	0.5	1	0	0	0	0	0	0	0	1	1
Sample_500	2.08333	1.1	0.875	2.71429	1.71429	1.16667	0.4	0	2.2	0.2	0.6	0.4	0.4	3.5	1.75	0.75	0.5	0.25	0.5	0.25	0	0.75	0.333333	0	0	0.333333	0.333333	0.666667	0	0.333333	0	0.333333	0	0.333333	0	0	0.5	1	0	0	0.5	0.5	0	0.5	0	0	0	1	0
Sample_501	2.33333	2.1	1	4.57143	0.714286	1.83333	1	0.4	2.2	1.4	0.6	1	0.4	2.25	1.5	1	1.5	1.25	0.5	1	0.5	1.5	1	0	0.666667	2.33333	0.666667	0.666667	2	0.666667	0.333333	1	0.666667	1.66667	1	0	1	3	0	1	2	1	0	0.5	0.5	0.5	0.5	2.5	0
Sample_502	1.91667	1.3	0.875	2.14286	1.14286	0.666667	0.8	0.4	4	1.4	0	0	0.2	4.25	1.25	0.25	1.5	0	1	0.75	2	0.25	1.33333	0	1.66667	1.33333	0.666667	0.333333	0.666667	1.33333	2	2.33333	1	0.333333	1	0	0.5	2.5	0	0	1.5	0	0.5	0.5	0	0.5	0	0	0
Sample_503	2.41667	2.6	1	4.14286	1.42857	1.66667	1.8	0.2	3.8	0.6	0.2	0.6	0.4	3.25	2	0.25	1	0.75	0.5	0.25	0.5	0.25	0	1	0	0.333333	0	0	0.666667	0.666667	1	0.333333	0	1	0	0.5	0.5	1.5	0	0	1	1	2.5	1.5	2.5	0	0.5	1	0.5
Sample_504	1.33333	1.1	1	3.14286	0.857143	1	0.4	0.4	0.6	0.6	0.4	0.6	1	2.75	1.5	0.25	0.5	0.5	1.5	0.75	0.5	0.5	0	0.333333	0.666667	0.666667	1.33333	0	0	1.33333	1	0	0	1.33333	0	0.5	0	2	1	0	1	0.5	0	0	1	1.5	0	0	0
Sample_505	2.66667	1.4	1.375	2.71429	1.42857	2	1.8	0	2.4	0.6	0.6	0.2	0.6	2.25	0.75	0.25	2.25	0.5	0.5	0.5	1.25	1.5	0.333333	1.33333	1	0.666667	1.66667	0	0	0.666667	0.333333	0.333333	0	0	0	0.5	0.5	2.5	0	0	1	0	0	0.5	0	0	0	0.5	0.5
Sample_506	4.5	1.5	1.25	3.28571	1.28571	1.16667	1	0.4	2.6	1.6	0.2	0.2	1	4.5	2	0.75	2.5	0.75	0	1.5	0.5	0.25	0.333333	0.666667	1.33333	2.66667	1	0.333333	0.666667	2	1.66667	0.666667	0.666667	0.333333	0.5	0.5	2.5	2	0	0	0.5	1.5	0	1	0.5	0.5	0	1.5	0.5
Sample_507	1.66667	1.3	1	1.42857	1	0.833333	1	0.8	4.2	0.8	0.8	0.4	0	3	2.25	0.25	0.5	1	0.5	0.5	0.5	1.5	0.666667	0.666667	0.666667	1.33333	0.333333	0.666667	0.333333	1	0.666667	0.333333	0.333333	1	0.5	0.5	1	1.5	0	0.5	0.5	0.5	0	1.5	0.5	0.5	0.5	2	0.5
Sample_508	3.66667	1.8	1.375	2.85714	2.28571	0.166667	1	1.2	3.2	0.8	0.8	0.6	1.2	3	2.25	1	1.75	2.5	1	1.5	1	0.75	1	1.66667	1.33333	1.33333	0.333333	0	0.333333	1	2	1	1	1.33333	0.5	1	1	2	0	1.5	1.5	0	3	2	0.5	0	1.5	1	1
Sample_509	4.66667	4.2	2.125	5	3	2.5	2.4	1.4	2.2	1.8	1	1.2	1	1.75	2.5	1	1	2	1	1	1.25	0.25	3	3	2.33333	2	1	1	2.33333	1.66667	0.333333	0.666667	1	0.666667	0	0.5	0.5	1	1.5	0.5	1	0.5	0	0.5	1	2.5	0	0.5	0.5
Sample_510	3.58333	0.3	1.375	4.14286	1.57143	1.33333	1.6	0.6	3.4	1.8	0.2	0.2	1.4	2.25	2.25	1	2	0.75	1	0.5	0.25	0.5	0.666667	1	0.666667	1.33333	1.66667	1	0	0.333333	0.666667	0	0	0.333333	0	0.5	1	2.5	0	0	1.5	2	0	2.5	2	0.5	0	0.5	0
Sample_511	3.83333	4.1	0.375	3.28571	2.85714	0.5	1.4	0.6	3.2	1	0.8	0.4	0.2	1.5	1	0.5	1.5	1	0	0.25	0.5	0.5	0.666667	1.33333	0.666667	0	0.333333	0.333333	5.33333	0	2	0.666667	0	0.666667	0	0.5	2	2.5	0	0	0.5	0.5	0	0.5	0.5	0	0	1.5	0
Sample_512	3.16667	2.3	1.625	4.42857	1.42857	2.83333	0.8	0.6	3.8	1	1	1	0.8	5.75	1.75	0.5	2.25	1	1	1.25	2.5	1	0	0.333333	0.333333	1.33333	0	0.333333	0.666667	1	0.666667	0	1.33333	1.33333	0	1.5	1.5	2.5	1	0	1.5	1	0	0	0.5	1.5	0.5	2	0.5
Sample_513	2.58333	1.7	0.875	3.57143	1.28571	0.166667	0.6	0.4	4	0.8	0.8	0.8	1.2	2.75	1.75	0.25	0.5	0.75	1	1.25	0.75	1.5	0.666667	1	0.666667	1.33333	0.333333	0.333333	0	0	0.666667	0.666667	1.66667	1	1	0.5	0.5	1.5	0	0	1	0	0	1	0.5	0	0.5	0.5	0
Sample_514	1.83333	0.7	0.5	1.71429	0.428571	0.333333	0.6	0.2	2.4	0.8	0.2	0.4	0.8	2.25	0.25	0.25	0.75	1	0	1	0	0.25	0	0	0	0.666667	0	0.666667	0.333333	0.333333	0.333333	0.333333	0.666667	0.333333	0.5	0	0.5	2	0	0.5	0	0	0	0	0	0	0	0.5	0.5
Sample_515	3.5	1.6	0.875	3.57143	1.28571	0.833333	1.2	0.4	1.6	0.8	0.4	1.8	0.6	1.25	1	0.75	1	0.75	0	1	0.5	0.25	0.333333	0.333333	0	2	0.666667	0	0	1	1.66667	0.333333	0.333333	0.333333	0	0	0.5	2.5	0	0	1.5	0	1	1	0	0	0	1.5	0.5
Sample_516	0.916667	1.5	0.875	2.71429	0.571429	1	1.2	1.2	3	0.4	0.4	0.4	1	1	1	0.75	1.75	1.75	1.5	0.25	0.5	0	1.66667	2.33333	1	0	1	0.333333	0	0	0	0.333333	0.666667	1.66667	0	0	0	2	0.5	0.5	1	0.5	0	1	0	0.5	0	1	0
Sample_517	1.83333	2.6	0.875	2.71429	1.28571	1.33333	0.6	0.2	2.6	0.4	0.2	2	1	5	1.5	0.5	0.5	1	0	1	0.5	0.5	0	0.666667	1.33333	0.666667	0.333333	0.333333	0.333333	1.33333	0.666667	0.333333	0.333333	1	1	0.5	0.5	2.5	0	0	2	0	0.5	1	0	0	0	0	0
Sample_518	4.16667	2.5	1.5	5.42857	1.71429	0.333333	1.4	0	3.2	1	0.2	0.8	0.6	2.5	2	0.75	1.25	1	0.5	3.25	1.5	0.5	0.666667	1.33333	1.33333	0.666667	0.333333	0	2	2	1.33333	1	0.333333	1.33333	1	0.5	0.5	1.5	0	0.5	0.5	1	0.5	0.5	0.5	0.5	1	1	0
Sample_519	2.08333	1.1	1.625	2.71429	0.428571	1	0.4	0	3.8	0.8	0.4	0.6	1.2	3.25	1	0.25	1.25	0.75	0.5	0.75	0.25	0.75	0	0	1.66667	2	0.333333	0	0.333333	1	0.333333	0.333333	0	0	0.5	1	1	1.5	0	0	1	0.5	0	1	0	0	0	1.5	0.5
Sample_520	1.08333	1.3	0.625	1.42857	0.714286	0.833333	0.4	0	2	0	0	0	0.2	2	0.75	0	1.5	0.5	0	0.25	1.25	0	0.333333	0	0	0.333333	0.666667	0	0.333333	1	0	0.333333	0	0	0	0	1	1.5	0	0	0	0	0	0	0	0.5	0	0	0
Sample_521	2.16667	1.9	1	4.14286	0.714286	0.5	0.8	0.2	2.4	1	0.4	0	0.8	1.5	0.75	0.5	0.75	0.5	1	0.25	0.75	1.75	0.333333	0	0.666667	1	0.333333	0.666667	0	1	1.33333	0	0	1	0.5	0	0.5	2	0	0	1.5	0	0	0	1	0	0	1	0.5
Sample_522	2.16667	1.7	0.5	4.71429	0.428571	2	0.4	0.2	1.8	0.6	0.4	0.2	0.2	1.5	1.25	0.75	1	1	0	0.5	0	0.5	0	0.333333	1.33333	0.333333	0	0	0.666667	1	1	0.333333	0.333333	0.333333	0	0.5	0.5	1	0	0.5	3	0	0.5	0	0	1	0	0.5	0
Sample_523	1.75	1.7	0.25	1.57143	0	0.333333	0.4	0.2	2.2	0.4	0	0.2	0.2	2	1.25	0.5	1	0.25	0	0	0.25	0.5	0.666667	0.666667	0	0.333333	0	0	1	0.666667	0	0.333333	0.666667	0.333333	0.5	0	0	1.5	0	0	0.5	0	0	0.5	0	0	0	0	0
Sample_524	1.16667	0	0.875	0	0	1.33333	0.2	0.2	2	0.6	0.6	0.4	0.2	3	3.25	5.25	2	0	4.5	4.25	0.75	9.5	0.333333	0	1.33333	9.33333	0.666667	0.333333	0.333333	7	1.33333	0.666667	0.666667	0	0	1	0	0	0.5	0.5	3	0	0	1.5	0	0	0.5	0	1.5
Sample_525	2.75	2.2	1	4.42857	1.42857	1.16667	0.4	0	3.2	1	0.4	2	0.2	2.25	1.25	0.5	2	1.5	1.5	1	0.75	0.25	0	1	0.333333	1.33333	0.666667	0.333333	0.333333	0.333333	0.333333	0.666667	0	0.666667	1	0.5	1.5	2	0.5	0.5	0.5	0	0.5	0	0	0.5	0	1.5	0.5
Sample_526	2.5	1.6	0.375	6	1.14286	3.33333	0.2	1	2.6	0.4	0.2	1.2	0.6	0.75	0.5	0.25	0.75	1.25	0.5	0.5	0	0.25	0	0.666667	0.333333	0	0.333333	0.333333	0	2	0.333333	0.333333	0.666667	0.666667	0	0.5	0	1.5	0	0	0	0	0	0	0.5	0	1	0	0
Sample_527	2.16667	1.8	1.125	1.57143	0.714286	1	0.8	0.8	2.6	0.8	0.2	1.4	0.6	5.5	1.5	0.25	1	0.5	0	1	0.25	1	0.666667	0.333333	0.333333	2.33333	0.333333	0.666667	0.666667	2	0.666667	0.666667	0	0.333333	1	1	0.5	1	0	0	0.5	0.5	0	0.5	0	0	1	0	0
Sample_528	1.83333	3.4	0.75	2.71429	1.85714	0.833333	0.4	0.8	4.2	1.2	0.2	0.4	0.4	3.75	1	0	2.25	0.5	0.5	0.5	1	0.5	0.333333	2.66667	0.333333	0	1	0	1.66667	1.33333	0.333333	0.666667	0.666667	0.333333	1	0	1	2.5	0	0.5	0	1	0	1	0	0	0.5	0.5	0
Sample_529	2.16667	2.4	1.125	3.14286	2.14286	0.666667	1.4	0.4	3.2	0.8	0	0.6	0.8	2.25	1.25	0.75	2.25	1	1	1.75	1.25	1.25	0.666667	1.66667	0	2	1	0.333333	0.666667	0.333333	1	0.666667	0.666667	1	1	0.5	0.5	2.5	0.5	0	2	0	0.5	1	0	0	0	0.5	0
Sample_530	3.08333	0.3	0.75	0.285714	0.285714	0.5	0.4	0	1.2	1	0.4	0	0.6	2.25	0.75	0.25	2.5	0.25	0	0.5	0.75	0	0.333333	0.333333	0.666667	0	0	0	0	0.666667	0.333333	0.333333	0.333333	0.666667	0	0	1	1.5	0	0	0	0	0	0	0	0	0.5	0.5	0
Sample_531	1.83333	2.7	0.625	2.71429	0.571429	0.833333	1	0.2	2	1	0	0.4	1.2	1	1.25	0	1.25	0.75	0	0.25	0.75	0.5	0.333333	0.333333	0.333333	0.333333	0	0	0.333333	0.666667	0.333333	0.333333	0.333333	0.333333	0	0.5	0.5	1.5	0	0.5	0.5	0	0.5	0	0	0.5	0	0.5	0
Sample_532	0.25	2.2	0.875	3.28571	1.85714	0.833333	0.8	0.2	4	1.4	0.2	0.8	0.4	2.25	2	0.25	1.5	0.75	1	0.25	0.75	0	1	0.333333	0	0	0	0.333333	0.333333	1.66667	0.666667	0	0.333333	0.333333	0.5	0	1	2	0	0	1	1	0	0.5	0	0	1	2	0.5
Sample_533	2.33333	0.1	0.25	3.57143	1.42857	0.833333	0.2	0.2	2.8	1	0.2	0.4	0.4	1.5	1	0	1.5	0.75	0.5	0.5	1	0.25	0.333333	0	0	0	0.333333	0.666667	0	1.33333	0	0.333333	0	0.666667	1	0.5	0.5	3	0	1	2	0	0	0	0.5	0	0	2	0.5
Sample_534	1.83333	3.1	1	4.85714	1.14286	0.666667	1.4	0.6	2	0.2	0.4	0	1.2	2	2	0.5	0.75	1.75	0.5	0.25	1	0	0.666667	2.33333	2.33333	1.33333	0.333333	0	0	0.333333	0.333333	0.666667	1	0	0.5	0.5	1	1	0.5	0	1	0	0	0.5	0	0	0	1	0
Sample_535	1.75	0.1	1	0	0.285714	1.16667	0.4	0.2	2	0.4	0.2	0.6	0.8	2.5	3	4.25	0.75	0	5	4.5	0.75	8.25	1.33333	0	0.666667	9.33333	1.33333	0.333333	0	5.66667	1.33333	1.66667	0.333333	0	1.5	1	0	2	1	0.5	3	0	0	1.5	0	0	1	0	1.5
Sample_536	2	1.1	0.75	2.14286	0.571429	0.833333	1.4	1	2.2	0.6	0.6	0.2	0.4	1.75	0.5	0.5	1.25	1.5	0.5	0.5	0.5	0.75	1.33333	2.33333	1.33333	0.333333	0.333333	0	0	0.333333	0	0.333333	0.666667	0.666667	0	0.5	0.5	1.5	0.5	0	0.5	0	0	0	0	0.5	0	0	0
Sample_537	4.91667	1.6	0.25	2.28571	0	0.166667	0.2	0	1	0.6	0	0.2	0.4	2.5	0.75	0	1	0.5	0	1	1	0	0	0.666667	0.333333	0.666667	0	0.333333	0	0.666667	1.33333	0.333333	0	0.333333	0	0	0.5	1	0	0	0.5	0.5	0	0	0	0	0	1.5	0
Sample_538	2.16667	2.4	1.625	1.71429	0.857143	0	0.8	1.2	3	1	0.8	0.4	1	3.75	1	0.5	1.5	1.75	1	0.75	1.75	0.25	0.666667	3	1	0.666667	0.333333	0	0	0.333333	0	0.333333	0.666667	1.33333	0.5	0	0	3	0.5	0	1.5	0	0	1	0	0.5	0	2.5	0
Sample_539	1.66667	2.4	1	4	0.857143	1.66667	1	1	4	0.8	0.2	0.2	0.6	3.25	2	0.5	1	0.5	1	0.5	1	0.25	0	0.333333	0.666667	0.333333	0.333333	0.333333	0.666667	2	0.333333	0	0	0.333333	0.5	0.5	1	1	0.5	1.5	0.5	0.5	0	1.5	0	0	1	1	1
Sample_540	4.16667	2.2	1.125	5.28571	1.85714	2	1.2	0	3.8	0.8	0.6	0.4	1	3	1.5	0.5	1.5	1.25	0	1.25	0.75	0.25	0.666667	1.66667	1	1.33333	1	1	0.666667	1	2	0.666667	0.666667	1	1	0	0.5	3	0.5	0.5	2.5	0.5	0.5	0.5	0	0	0	2	0.5
Sample_541	2.58333	0.1	0.625	2.42857	1.71429	1	0.4	0.4	2.8	1	0	0.4	0.2	3.25	2.25	0.5	1.25	0.75	0	0.25	0.25	0.75	0.333333	0.333333	0	1.33333	0.333333	0.666667	0.666667	1.33333	0.333333	0	0.333333	0.333333	0	0	0.5	2	0	0	0.5	0	0	0	0	0.5	0	0.5	0
Sample_542	1.91667	2.1	1.625	1.85714	1.28571	0.333333	2	0.4	6	1.4	0.2	1.4	0.4	4	2.25	1.5	1.75	0.25	3	1.75	1.25	0.5	0.333333	0	1	2.33333	0.333333	0	2.66667	2.66667	0	1.33333	1	1.66667	0.5	0	0.5	2	0	0.5	0.5	0	0	1.5	0.5	0	1.5	1.5	0
Sample_543	3.41667	6.3	1.625	5.85714	2.28571	1	1	0.2	5	1	0.4	1.4	0.4	5.75	1.25	1	1.75	1.5	0.5	0.5	1.25	0.5	1	1	1.66667	3.33333	0.333333	0	1	2	1	0	1.33333	0	1	0.5	0.5	1.5	0.5	1	1.5	0.5	0.5	0	0.5	0	0	0	0
Sample_544	4.33333	1.9	1.75	7.57143	0.857143	1	1.6	1.8	1.2	0.2	1.8	0.6	1.6	0.75	0.5	1.25	0.75	8.25	1	0.5	1.25	0.5	1.66667	3	2	1	0.666667	1	0	2	0	1.33333	1	0.333333	0	0	0	4	1	1	0.5	2.5	0.5	0	0	2	0	0	1
Sample_545	3.08333	0.1	0.625	1.71429	1.14286	0.5	1.4	0.2	2.8	1.4	0.4	0.2	1.2	3	1.75	0.25	1.5	0.25	0	0.5	0.25	0.25	0.333333	0.666667	0	0.333333	0.666667	0	0	1.33333	0.666667	1	0.666667	0.666667	0.5	0	0.5	2	0	0	1.5	0.5	0	1	0.5	0	0.5	1	0
Sample_546	1.58333	1.1	0.75	0.857143	0.428571	0.833333	0.4	0.2	3.2	1.6	0.2	0.2	0.6	2.5	1.25	0.5	1.75	0.75	0.5	0.5	0.25	0.25	1	0.333333	0.333333	0.333333	0.333333	0	0	0.333333	0.333333	0.333333	0.333333	0	1.5	0.5	0.5	1.5	0	0	0.5	0.5	0	0	0	0	0	0.5	0
Sample_547	2.16667	4.3	1	5.14286	0.857143	0.5	0.8	0.8	2.2	0.6	0.4	0.4	0.6	1.25	0.75	0.25	1.5	1.5	0.5	1	1	0	1	1.33333	1	0.333333	0.333333	0	0.666667	1.33333	1	0	0.333333	0.333333	0	0	1	2.5	0.5	0.5	0.5	0.5	0	1	0	1	0	1	0
Sample_548	0.666667	2.5	1	2.28571	1	0.833333	1.6	0.4	1.8	1	0.6	0.6	0.6	1.75	1	0.25	2.25	2.5	0.5	0.75	0.5	0	0.333333	2	1.33333	0.666667	0.333333	0	0	0.666667	0.333333	0	0.333333	0	0	0	1	1	0.5	0.5	1	0.5	0	0.5	0	0	0.5	1	0
Sample_549	1.75	1.3	1.25	1.14286	0.571429	0.166667	1.4	0.8	2.4	0.6	0.8	0.8	0.8	1.5	0.5	0.75	0.25	1.5	0.5	0.5	0.25	0.5	0.666667	2.33333	1.33333	0	0.333333	0.333333	0.333333	0	0.333333	0.333333	0.333333	0.333333	0	0	0.5	0.5	0.5	0.5	0.5	0.5	0	0.5	0	0.5	0	1.5	0.5
Sample_550	2.16667	1.2	0.375	3	0.428571	1	0.8	0	2	0.4	0	0.6	0.4	2.25	1	0.75	1.25	0.25	1	0	0	0.5	0	0	0	0	0	0	0	0.333333	0.333333	0.333333	0	0	0	0	1	1.5	0	0.5	0.5	0	0	0	0.5	0	0.5	0.5	0
Sample_551	2.16667	1.6	0.625	2.71429	0.285714	0.5	0	0.2	0.8	0.4	0.6	0.2	0.6	1.5	1	0.5	1.25	0.5	1	0	0.5	0.5	0	0.666667	0	0.333333	0.333333	0	0	0	0.333333	0	0.333333	0	0	0	0.5	1.5	0	0.5	0.5	0	0	0	0	0.5	0	0	0
Sample_552	2.16667	1.9	0.25	3.71429	0.142857	1.16667	0.6	0.4	2.4	1	0.2	0.6	0.6	2	1.25	0.25	3	1	0	0.5	0.5	0.75	1	0	0.333333	0	0.333333	0	0	0.333333	0.333333	0	0	0	0	0	1	1.5	0	0	1	0	0.5	0	0.5	0	0	1	0
Sample_553	2.41667	3.8	1.75	5.85714	2.14286	1.16667	1	1.6	2.6	0.8	0.6	1	1	1.5	1.25	1.5	2.75	2	1	0.75	1	0.25	1.33333	2.66667	1.66667	1	0.666667	1	0	0.666667	0.666667	1.66667	1.33333	0	0.5	0	1	3	0.5	1	2.5	0.5	1	2	0	1	0.5	1	1
Sample_554	2	0.6	0.25	2.57143	0.285714	0.666667	1	0	0.4	0.4	0.2	0	0	1.75	0.5	0.25	0.25	0	0	0.25	0.25	0	0	0	0	0	0	0	0	1	0	0	0	0	0	0.5	0.5	1	0	0	0.5	0	0	0.5	0	0	0	0	0
Sample_555	3.75	1.3	1.25	2.28571	0.428571	0.5	0.8	0.2	2.8	1.2	0	1.2	0.6	2	2.25	1.25	2.75	0.25	0	0.25	0.75	0.25	1	2	1.33333	0.666667	0.666667	0	0	0.333333	0.333333	0.666667	0	0	0	0.5	0.5	2	0	0	0.5	0	0	1	0.5	0	0	1	0.5
Sample_556	4.66667	0.1	0.5	3.85714	0.714286	0.833333	0.6	0	2.4	1	0.2	0.2	1	3.25	0.75	0	1.5	0.75	0	0	0.75	0.25	0	0	1	0.666667	1	0	2.66667	0.333333	1	0	0.333333	1	0	0.5	1.5	3	0	0	0.5	0.5	0	0	0	0.5	0.5	0.5	0
Sample_557	0.583333	0.4	1.375	3.85714	1.57143	1	1.4	1.2	2.2	1	0.6	0	1.6	2.5	1.5	1.25	2.75	1.25	0.5	0.5	2.25	0	0.666667	1.66667	2	0.333333	0.333333	0	0	2	0.333333	0.333333	0.666667	0	0	1	2	2.5	0.5	0	1.5	0.5	0	0.5	0	0	0.5	2	0
Sample_558	1.16667	4.5	0.125	3.85714	1	0	0.2	0	1.4	0	0	0.4	1.2	3.5	1	0	1.25	1	1	0.75	1.5	0.25	0	0.333333	0	1.66667	0	0	1.33333	1	0.666667	0.333333	0	0	0.5	0	1	2.5	0	0	0.5	0	0.5	1	0	0	0	1	0.5
Sample_559	3.41667	1.6	0.375	2.71429	1.28571	0.333333	0.2	0.4	1.6	0.4	0.4	0	0.2	4.25	0.5	0	0.5	0.25	0	0	0	0.25	1.66667	0.333333	0.333333	1	0.333333	0.333333	0	0.666667	0.333333	0.333333	0.333333	1	0.5	0	0.5	1.5	0	0	1	0.5	0	0.5	0.5	0.5	0	0.5	0
Sample_560	3.66667	1.6	1.125	3.57143	1.71429	1.16667	0.8	0.6	3	2	1.2	0.8	0.6	2.75	1.75	1.25	3.25	1.25	1	0.75	0	1.25	0	0	1	1	1	0	0	1.33333	2	0	0.333333	0	0	0	0.5	3	0	0.5	0.5	0	0	1	0	0	0	3	0
Sample_561	3.5	1.2	1.375	2.42857	0.428571	1.5	1.8	1	2.4	1	0.8	0.4	0.6	0.75	0.5	0.5	0.25	1.5	0.5	0.5	0.25	0.25	0.666667	2.33333	1.33333	0	0.666667	0.666667	0.666667	0.666667	0	0.333333	0.666667	1	0.5	0	0.5	1.5	0.5	0	0.5	1	0.5	0	0	0.5	0	0	0
Sample_562	2	0.6	0.5	2.42857	0.571429	1.16667	1	0.2	2	0.4	0.4	0.6	0.4	1.5	0.75	0	2	0.25	0	0.25	0	0.25	0.333333	0.333333	0.666667	0	0	0	0.666667	0	0	0.333333	0.333333	0.333333	0.5	0	0	3	0.5	0	0.5	0	0.5	1.5	0	0	0	0.5	0
Sample_563	2.16667	0.6	0	3.57143	0	0.166667	0.2	0.4	2	0	0	0	0.4	1.75	1	0.5	0.25	0.25	0.5	0.75	0.25	0	0	0	0.333333	0	0.333333	0	0.333333	0.333333	0.666667	0.666667	0.666667	0.333333	0	0	0	0.5	0	0	0.5	0	1.5	0	0	0	0	0.5	0.5
Sample_564	2.25	1.1	0.125	5	1.57143	0	1.4	0	2.8	0.2	0.2	0.6	0.4	1.5	1.5	0.25	0.5	0.25	0.5	0.5	1	0.5	0.333333	0	0.333333	0	0	0	0	0.666667	0.333333	0.333333	0.333333	0.333333	0.5	0	0	1	0	0.5	0	0	0	1	0	1	0.5	0	0
Sample_565	1	0	1	0.142857	0.142857	0.666667	0.2	0	1.4	0.2	0.2	0.6	0.4	2.25	3.25	5	2	0	5.5	3.75	0.5	7.25	0.333333	0	0.666667	13	0.333333	0.333333	0.666667	7	1.33333	0.666667	0.666667	0	0	0.5	0	0	0.5	0	2	0	0	1	0	0	0	0.5	1.5
Sample_566	0.416667	0.1	0	0.285714	0	0	0	0	0	0	0	0	0	0	0	0	0.25	0	0	0	0.25	0	0	0	0	0	0	0	0	0	0.333333	0	0	0	0	0	0	0	0	0	0	0	0	0	0	0	0	0	0
Sample_567	2.33333	3	0.625	1.85714	0.857143	0.833333	0.2	0.2	1.8	0.8	0	0.8	1.4	2	1.5	0	1.25	0.25	0	0.25	1	0.25	0	0.333333	0.333333	1	0.333333	0.333333	0	0.333333	0.666667	0.333333	0.666667	0.333333	0	0	0.5	2	0	0	0	0	0.5	1.5	0	1.5	0	2	0
Sample_568	0	0.1	0	2.57143	1.14286	0.166667	0.2	0	2	0.4	0	0	0.2	2.25	0.25	0	0.75	0	0	0.25	0.25	0.5	0.333333	0	0	0	0	0	0	0	0.333333	0	0	0	0	0.5	1	2.5	0	0	0	0	0	0	0	0.5	0.5	0	0
Sample_569	2	0.6	0.25	2.57143	0.142857	0.333333	0	0	2.2	0.4	0	0	0.2	0.5	0.75	0	1.25	0	0	0.25	0	0	0	0	0	0	0	0	0	0	0.333333	0	0	0	0.5	0	0	1	0	0	0.5	0	1	0	0	0	0	1	0
Sample_570	2.08333	0.3	0.75	3.57143	1.42857	1.16667	1.4	0.4	3.6	1.4	0.4	0.8	1	4.5	2	0.75	2	0.25	0	0	0.25	0.5	0.666667	0.333333	1	2	0.333333	0.333333	1	1	0.666667	0.666667	1.33333	1	1.5	0	0.5	1.5	1	1	1	0	0.5	0.5	1	0	0.5	1	0
Sample_571	0.916667	2.6	1.875	3	0.142857	0.333333	1.4	1.4	1.2	0.8	1	0.8	0.8	2	1	0.75	1	2	0.5	0.25	0.75	0	1	2.66667	1.33333	0.666667	0.333333	1.33333	0	0.333333	0.333333	0.666667	1.33333	0.333333	0.5	0	1.5	1	0.5	1	1.5	0.5	0.5	0	0	1	0	0	0.5
Sample_572	0.166667	0.1	0.875	3.28571	1.42857	1.83333	2.2	0.2	4.6	0.8	0.2	2.8	0.8	5	1.75	1.25	3	0.25	0.5	1	2	0.25	0.666667	0.333333	1	1	0	0.666667	0.333333	0.666667	0	0	0.333333	0.333333	1.5	0	1	3.5	0	0.5	1.5	0	0	2	1	0	0.5	1.5	0
Sample_573	3.33333	0.5	0.625	2.28571	0.428571	1	2.8	0.2	2.8	0.8	0.8	0.4	1.6	2.75	1	0.25	1.25	0.75	0	0	1.75	0.5	0	0.666667	1	0.666667	0.333333	0	0.333333	2	0	0.333333	0	0.333333	0	0.5	1	1.5	0	0.5	0.5	1	0	2.5	0.5	0	0	0.5	0
Sample_574	4.41667	2.5	0.625	5.42857	0.428571	1	0.4	0.2	0.6	0.6	0.2	0.4	0.6	2.5	0.25	0.5	0.25	0.75	0	0.25	0.75	0	1	5.66667	0	0	0	0.333333	0.666667	0.333333	0.666667	0.333333	0.333333	0.666667	0	0	0	2	0	0.5	0	0.5	0	0	0	1	0	1	0
Sample_575	2.16667	1.6	1.125	0.285714	1.28571	0.5	1.2	0.2	4.4	1	1	0.8	0.4	1.25	1.25	0.5	0.25	0.5	0	0.25	0.25	0	0.333333	1.33333	0.666667	0.333333	0.333333	0	3.66667	1	0.333333	0.666667	0.333333	1	0	0.5	0	1.5	0	0	1	0	0	0.5	0	0.5	0	1	0.5
Sample_576	1.66667	1.2	0.75	1.42857	0.571429	0.5	1.2	0.6	1.8	0.2	0.8	0.8	0.2	2	1	0.25	0.25	0.75	0	0.25	0.25	0.25	0.333333	1.33333	0.666667	0.666667	0.333333	0	0.333333	0	0.333333	0	0.666667	0.666667	0	0	1	1.5	0.5	0.5	0.5	0.5	0.5	1.5	0	0	0	1	0
Sample_577	4.16667	2.7	0.375	1.85714	0.857143	0	0.2	0.4	0.6	0.4	0	0.2	0.4	2.25	1	0.25	0.5	0.5	0	0.5	0.25	0.5	0.666667	0.333333	0	0	0	0.333333	0.333333	0	0.333333	0.333333	1	0.333333	0	0	0	2	0	0	0	0.5	0	0	0	0.5	0	0.5	0
Sample_578	3.33333	2.1	1.375	2.85714	0.714286	2	1.2	1.2	1.6	0.4	0.8	0.4	1.8	2.75	1.25	0.75	1.25	1.75	0.5	0.5	1.25	0	1	2.33333	1.33333	0.666667	0.666667	1	0.666667	2	0	0.666667	1	0	0	0	1.5	2	0.5	0	0.5	0.5	0.5	0.5	0	2	0	1	0
Sample_579	2.5	2.1	0.75	4	0.571429	0.666667	1	1	2.4	0.4	0.4	0.4	0.6	1	1.5	0.75	0.5	1.25	1	0.5	0.25	0.25	0.666667	2.33333	1.33333	0.333333	1	0.333333	0.333333	0	1	0.333333	1.33333	0.333333	0	0	0.5	1.5	0.5	0	0.5	0.5	0	0.5	0	1	0	0.5	0
Sample_580	1.5	1.2	0.5	1.57143	1.14286	0.333333	1.2	0	2.4	0.2	0	0.4	0.2	3.5	0.5	0	0.25	0.5	0	0.75	0	0.25	0.333333	0.666667	0	0	0	0	0	1	0.333333	0	0.333333	0.333333	0.5	0	0	2	0	0	0	0	0	0	0	0	0	0.5	0
Sample_581	3.58333	1.7	0.625	1.57143	0.857143	0.833333	0.8	0	2.4	0.6	0	0	0.2	2	0.75	0.75	0.75	0.25	0	0.75	0.5	0.25	0.333333	0	0.666667	0	0	0	0	0.333333	1	0	0.333333	1	0	0.5	0.5	1	0	0	0	0	0.5	0	0	0	0	1.5	0
Sample_582	2	1.2	0.125	2.42857	0.428571	0.333333	0.6	0	0.6	0.2	0.2	0.4	0.4	1.75	0.25	0	0.25	0	0	0	0	0.25	0	0	0	0	0	0	0	0	0	0	0.333333	0	0	0	0.5	1	0.5	0	0	0	0	1	0	0	0	0	0
Sample_583	1.33333	0.3	0.5	1.14286	0.428571	1.33333	0.6	0.2	1.6	0.8	0.2	0	0.2	2	0	0	0.5	0	0	0.5	0.5	0.25	0	0	0	0	0	0	0.333333	0.333333	0.333333	0.333333	0.333333	0	0	0	0.5	1.5	0	0	0	0.5	0	0.5	0	0	0	0.5	0
Sample_584	2.5	2.1	0.75	2.57143	1.28571	0.5	1	0.6	3.4	0.4	0.4	0.4	0.2	2.5	0.75	0.75	2.25	2.5	0.5	0	0.5	0.5	0	1.66667	1	0	0.333333	0	0.333333	0	0.666667	0.333333	1	0	0.5	0	1	2	1	0.5	0	1	0.5	0	0.5	0	0.5	0.5	0
Sample_585	2.5	1.2	0.5	1.42857	0.857143	0	0.4	0	1.6	0.4	0.2	0.2	0.6	1	0.75	0	1.25	0	0	0.5	0.25	0.25	0	0	0.333333	0	0.333333	0	0	0	0	0	0	0	0	0	0	1	0	0	0	0.5	0	0	0	0	0	0.5	0
Sample_586	0.416667	1.3	0.125	2	0.714286	0.166667	0.8	0	1.6	0.2	0	0	0	1.5	0	0	0.75	1	0.5	0	0.25	0	0	0	0	0.333333	0	0	0	0	0.333333	0.333333	0	0	0	0	0.5	1.5	0	0	0	0.5	0	0	0	0	0	0	0
Sample_587	3.08333	2.4	0.875	2.71429	1.42857	1.83333	0	0.2	2.8	0.8	0.2	0.2	0.2	2.75	0.5	0.5	2	0.5	0	0.25	1.5	0.5	1.33333	0	1.66667	0.666667	0	0.333333	0	0.666667	1	0.333333	0.333333	0.333333	0.5	0	0.5	3	0	0	2	0	0	0	0.5	0.5	0.5	0	0
Sample_588	2.75	4.9	0.875	2.28571	1	0.5	1.2	0.2	3.6	1.2	0.2	0.4	0.6	2.75	0.75	0	2.25	0.75	0	0	0.5	0	0	0.666667	0.333333	0	0.333333	0	0	1	0.666667	0	0.333333	0.666667	0	0	1	2	0	0	0	0	0	1.5	0	0	0.5	2.5	0
Sample_589	3	0.5	0.375	1.85714	0.428571	0.833333	1.2	0.8	1.8	1	0.2	0.2	0.2	0.25	1	0.25	1.25	2.75	1	0.5	0	0.25	0	0.333333	0.333333	0	0.333333	0	0	1.66667	0	0	0	0.333333	0	0	0	2	0	0	0	1	0	0	0	0	0	1	0.5
Sample_590	3.08333	2	0.75	4	1.71429	1	0.8	0.6	4.4	1.6	0.4	1	0.8	2.25	2.25	0.25	0.5	0.25	1.5	1.5	1	1.5	0.666667	0.666667	1	0.666667	0.333333	0.666667	1	0.666667	1.33333	1	0.333333	0.333333	1	0	0.5	2.5	0.5	0	1.5	0.5	0.5	1	0.5	0	0.5	0.5	0
Sample_591	0.916667	1	1	2.71429	0.857143	0.666667	1.4	0	2.4	0.8	0.2	0.6	1	1.75	1.25	0.25	1.25	1	0	0.5	0.5	1.25	1	1.66667	1.33333	2.66667	0.666667	0	0.666667	1.33333	3	0.333333	0.333333	0.333333	0	0	1	2	0.5	0.5	1	0	1	0	0	0.5	0.5	0.5	0
Sample_592	2.5	2.2	1.125	2.71429	1	1	1.2	0.6	3	0.2	0.2	0.6	0.6	4	1.75	0.25	0.75	0.5	0	0	0.5	0.25	0.333333	0.333333	0.333333	0	0.333333	0.333333	0.333333	1.33333	0.333333	0	0.333333	0.666667	0	0	0.5	3	0.5	0	0.5	0	0	0.5	0	0	0	0.5	0
Sample_593	1.16667	0.8	0.375	2.28571	1.85714	0.666667	0.6	0.4	3.6	0.4	0.2	0.2	0.6	3	1.25	1	1.25	0	0	0.5	2.25	0.5	0	0.333333	0.666667	0.666667	0.333333	0	0	1.66667	0.666667	0	0	0.333333	0	0	1	2	0	0	1.5	0	0	0	1	0	0	0.5	0
Sample_594	3.41667	3.7	0.75	7.28571	0.571429	1	0	0.4	1.4	0.6	0.4	1.4	0.8	0.75	0.5	0.5	0.5	0.25	1	0.5	0.75	0.25	0.333333	0.333333	0	0	0	0	0	0.333333	0.666667	0	0.333333	0.333333	0	0.5	0	1.5	0	0	2	0	0	0	0	0	1	1.5	0
Sample_595	1.16667	1.4	0.375	1.85714	0.142857	0.333333	0.4	0.2	2.4	0.6	0.6	0.2	1.8	3.75	0.75	0.25	1.5	0.25	0.5	0.25	0.25	0.25	1	0.333333	0.333333	0.333333	0.333333	0	0.333333	0.333333	0.333333	0.333333	0	1	1	0	0	1	0	0	0.5	1	0	0.5	0	0	0	3	0
Sample_596	5.25	0.8	2.5	4.57143	1.57143	1.5	1.2	1.2	4	1.8	0.6	2.6	2.6	1.75	2	1.5	2	1	1.5	1.25	1	1.5	1	3.33333	2.33333	0.666667	1	0.666667	0.666667	2	0.333333	0.666667	1.33333	2.33333	0	0.5	0.5	2.5	1	1	2	0	0	0.5	0.5	1	0	2	0.5
Sample_597	3.91667	2.5	1.125	6	1.85714	1.16667	1.4	0.4	3	0.6	0.2	0.6	1	1.25	1.75	0.25	1.25	0.25	1	0.25	0	1	0	0.333333	1	0.333333	0.333333	0.333333	1	0.333333	0.666667	0	0	0	0	0.5	0	0.5	0	0.5	1	0	0	1	0	0	0.5	1	0
Sample_598	1.41667	2.3	0.75	0.142857	0.714286	1.16667	0.8	0.2	2.2	0.6	0	0.4	0.4	2	1	0	1.25	1.5	0	0	0.5	0.5	0	0	1	1	0.333333	0	2.66667	1.33333	0.333333	0	0.333333	1	0	0.5	0	1.5	0	0	0.5	0	0	1	0	0.5	0	1	0.5
Sample_599	1.41667	1.9	0.375	1.42857	0.428571	1.5	0.6	0	3.8	0.6	0.2	1	0.6	4.25	1	1	0.25	0	0	0.5	0	0.5	0.333333	0.333333	1	0.333333	1	0	0	0	1	0	0	1	0.5	0.5	0	1	0	1	0.5	0.5	0.5	0.5	0	0	0	1.5	0
Sample_600	4.41667	1.1	1	2.57143	2.71429	1.16667	0.8	0.6	4.2	0.6	0.6	1.6	1	4	1.75	0.25	1	9	1	0.5	0.75	0.5	1	0.333333	0.333333	0.666667	1	0	0	0.333333	0.333333	1.33333	0.333333	1.33333	0	0.5	0.5	3	0	0	2	0	0	1	0	0	0.5	1.5	0.5
Sample_601	2.66667	0.6	0.5	2.57143	1.57143	1	0.6	0.6	3.6	0.6	0	0.6	0.4	2.5	1.25	0.25	0.75	0.5	0.5	0.75	0.25	0.5	0.666667	0.333333	0	1	0	0	1.33333	0	0.333333	0	0.666667	0.666667	0	0	1	1	0.5	0.5	0.5	0	0	1	0.5	0	0.5	0.5	0
Sample_602	1.75	0.1	1.25	1.42857	1	0.666667	0.4	0	2.2	0.6	0.2	0.6	0.6	0.5	1.25	0	1.25	0.25	0	0.25	0.5	0.25	0	0.666667	0	0	0	0	0	0	0.666667	0	0.333333	0.333333	0	0.5	0.5	1.5	0	0	0	0	0	0	0	1	0	1	0.5
Sample_603	5.75	2	1.375	4.71429	0.428571	0.833333	1.4	0	1	0.6	0.4	0	1	0.75	0.25	0.25	1	0.5	0	0.25	0.5	1	0	0.333333	0.333333	1.33333	0.666667	0.333333	0.333333	1	0.666667	1	0	0.666667	0	0	0.5	2.5	0.5	0	0	0	0	0	1	0	0	0.5	0
Sample_604	4.5	2.6	1.5	3.14286	1	1	1	0.4	2.8	0.8	0.8	1	2.2	2.75	1.75	0.5	1.5	1	1.5	0.5	0.5	1	0	0.333333	0.666667	1.33333	1	0	0.333333	1	1	0.666667	0	0.333333	2	0.5	0.5	1	0	0	1.5	0	2	2.5	1.5	0.5	1.5	1	0.5
Sample_605	3.75	2.9	0.5	4.57143	1.42857	1.5	0.6	0.6	3.6	0.8	0.2	0.8	1.2	3.25	1.75	0.5	1.75	0.5	0	1	0.25	0.25	0.666667	0.666667	0.666667	1.33333	0.666667	0	1	2.33333	2.33333	0.666667	0	0	0	0	0.5	2	0	0.5	0.5	0	0	1	0	1	0.5	2	1.5
Sample_606	2	3.2	0.875	2.85714	0.857143	2.16667	1.2	0.2	3.2	1.4	0	0.4	0.8	2.75	1.25	0.5	2.25	1.5	1	0.5	1.5	0.5	0	0.333333	1	0.333333	0.333333	0	0.333333	0.333333	0.666667	0	0.333333	0.666667	0.5	0	1	3	0	0.5	0	0.5	2	0.5	0.5	0	0.5	1.5	0.5
Sample_607	3.25	3.5	0.5	6.42857	1.85714	1.33333	0.6	0	4	0.8	0.4	1	1	2.75	1.75	0.75	1	1	0.5	0.5	1	1	1.33333	0.666667	0.333333	0	0.666667	0	0	1.33333	0.666667	0	0	0.333333	0.5	0.5	0.5	1	0	0	1.5	0.5	3	0	0	0	0	1.5	0
Sample_608	1.33333	0	1	0.285714	0.142857	1.33333	0.2	0	0.8	0.6	0.2	0.6	0.2	1.75	3.75	2.25	1.25	0	5	4	0.5	4.5	0.333333	0	0.666667	5.33333	0.666667	0.666667	1	3	1.66667	1.33333	0.666667	0	0.5	0.5	1.5	4	1	0	2	0	0	0.5	0	0	0	0	0.5
Sample_609	2.41667	1.7	0.25	1.71429	0.285714	0.166667	0.4	0	0.6	0.4	0	0	0.2	0.5	0.5	0	1	0.25	0	0.25	0.25	0	0.666667	0.333333	0	0	0	0	0	0.333333	0.333333	0	0	0	0	0	0.5	0.5	0	0	0	0	0	1.5	0	0	0	0.5	0
Sample_610	3.16667	3.5	0.875	2.14286	1.28571	0.833333	1.4	0.8	3.6	0.6	0.4	0.2	0.6	4.25	0.25	0.75	1.5	1.25	1	0.5	0.25	0.75	1	3.33333	1.33333	0.666667	0.333333	0	1.33333	0.666667	0.333333	1	1	0.666667	0.5	0.5	1.5	2	0.5	0	0.5	0	0	0.5	0	0	0.5	1.5	1
Sample_611	2.5	1.6	0.625	3.57143	0.571429	1	0.8	0.6	1.6	0.4	0.4	0.6	0.4	3	0.75	0	0.5	1.25	0	0.25	0.25	0	1.66667	1.33333	1	0	0.333333	0	0.333333	1	0.333333	0	0.666667	0.333333	0	0	0	1.5	0.5	0.5	1	0.5	0	0	0.5	0	0.5	0	0
Sample_612	3.75	3.9	0.875	2.85714	1.85714	1.83333	0.4	0.8	3.2	1	0.8	0.4	0.6	2.75	2.5	1.5	1.25	2	0.5	1	1.25	0.5	0.666667	1.66667	0.666667	0.333333	0.666667	0	2.33333	1.33333	1	0	1	1	0.5	0	0.5	3.5	0.5	0.5	0.5	0.5	0	1	0.5	0	0	0.5	0
Sample_613	1.91667	1.9	0.25	1.28571	0.285714	0.666667	0.4	0.6	2	0	0	0.4	0.4	1.25	1.5	0	0.25	0.5	0	1	0	0.25	0	0	0	0	0.333333	0	0	0	0.333333	0	0	0.333333	0	0	0	0.5	0	0	0	0	0	0.5	0	0.5	0	1	0
Sample_614	2.5	1.3	0.625	2.42857	0.714286	0.833333	0.2	0.2	3.2	1	0.4	0.4	0.4	4	1.25	0	0.5	0.5	0	0.25	0.25	0.5	0	0	0	0.333333	0	0	2.66667	0	0.666667	1	0	0.333333	0.5	0	0	1	0	0	1.5	0	0	0.5	0	0.5	0	0	0
Sample_615	0.75	1.3	0.25	1.71429	0.142857	0.666667	0.6	0	2.4	0.4	0	0	0.6	2.5	1	0	1.25	0.5	0	0.25	0	0.25	0.666667	0	0.333333	0	0	0	0.666667	0.333333	0	0.333333	0	0	0	0	0	1.5	0	0	0.5	0	0	0	0	0	0.5	0	0
Sample_616	3.58333	3.6	0.875	5.71429	0.857143	1.83333	1.2	0.6	3.8	1.2	0.4	0.4	0.4	2.75	1.25	1	1	2.25	0	0.75	0	1.5	1	0	0	1	0.666667	0	0.333333	1	1	1	0	1.33333	1	0	0.5	1	1	0	2	0	3.5	0	0.5	0.5	0.5	2.5	0
Sample_617	3.91667	2.7	0.375	3.85714	0.714286	0.833333	0.4	1	1.6	0.6	0.6	0	0.6	1.25	0.75	0.75	1.25	1.25	0	0	1	0	0.333333	0	0.666667	1.33333	0.666667	0	4.66667	0.666667	0.333333	0.333333	0.333333	0.666667	0	0	1.5	2	0	0	0	0	1.5	0	1	0.5	0.5	2	0
Sample_618	4.91667	3.6	1.625	5	1.42857	1.33333	1.4	1.2	3.4	1.2	1	0.4	1.2	4	1.75	1.25	2	2	0.5	1	0.75	0	1.66667	3	2.33333	0.666667	0.666667	1	2.66667	0	0.666667	1.66667	1.66667	1.33333	1	0	1.5	1.5	0.5	1.5	1.5	1	0	2.5	0	0.5	0.5	0.5	0
Sample_619	2.66667	0.9	0.125	4.85714	0.857143	1	0.4	0.4	1.2	0	0.2	0.4	0	1.5	1	0.25	1	0.25	0	0	0	0.5	0.666667	0	2.33333	0.333333	0.333333	0	1	0.333333	0.333333	0.333333	0.333333	0	0	0	0.5	1.5	0	0	0	0	0.5	0	1	0.5	0	0	0
Sample_620	1.58333	1.9	0.25	4.42857	0.857143	0.833333	0.8	0.8	1.8	0.4	0.6	0.6	0.6	2	0.25	0	1.5	0.25	0	0	0.75	0.25	0	1	0.333333	0	0	0	0	0.666667	0.666667	0	0.333333	0	0	0	0.5	1	0	0	0	0	0.5	1	0	0	0	0	0
Sample_621	2.75	3.1	0.75	2.71429	1.28571	1	1.8	0.4	3.2	1.8	0.6	0.6	1.2	2.75	1	1	1.25	0.75	0	0.5	1	1	1	1.33333	3	0.666667	1	0.333333	1.33333	2.33333	1.33333	0.666667	0.333333	1	0.5	1	1	1.5	0	0	1.5	0.5	2	0.5	0	0.5	0	1	0.5
Sample_622	1.66667	3.8	1	3.85714	1.28571	0	1.4	1	0.8	0.6	0.6	0.2	1	1.5	1.25	0.75	0.75	2.5	0.5	2	0.25	0.25	0.666667	2.66667	1.33333	0.666667	0.333333	0.666667	0	0	0.666667	0.333333	0.666667	0.666667	0	0.5	0	1.5	0.5	0	1	1	0	0.5	0	1	0	0.5	0.5
Sample_623	2.91667	2.1	0.625	1.42857	1.28571	1.66667	1.2	0.8	0.8	0.4	0.4	0.2	0.6	1.5	1.5	0.5	2	2	1.5	0.5	1	0	0.333333	2.66667	1.33333	0.333333	0.666667	0	0	0.333333	0.333333	0.333333	0.666667	0	0	0	0.5	3	0.5	0	1	0.5	0	1	0	1	0	1	0
Sample_624	1.75	1	0.25	2	0.142857	0.5	0	0.4	2.6	0.4	0.2	0	0.2	3	0.5	0	1	4	0	0.25	0	0.25	0	0	0.333333	0	0	0.333333	0	0.333333	0.333333	0	0.333333	0	0	0	0	1	0	0	0	0	0	0	0	0	0	0	0
Sample_625	3.41667	0.7	0.5	4	1	1.33333	0.4	0.2	1.6	0.6	0.6	0.8	0.2	0	0.25	0	1	0.25	0	0.75	0	0	0	0.666667	0	0.333333	0	0	0.333333	0.666667	0	0	0.333333	0.333333	0	0	0	2	0	0	1.5	0	0	2	0	0	0	0.5	0
Sample_626	3.08333	2.4	1.375	4.71429	0.428571	0.5	1.8	0.6	2.8	0.6	0.8	1.2	1	3	2.25	0.5	1.25	0.75	1	0.75	1.75	0.25	0.333333	1.33333	0.666667	1.66667	0.333333	0	0.666667	0.666667	0.333333	0.333333	0.333333	1.66667	0	0	0	2.5	0.5	0	0.5	0	1	2.5	0.5	0	0	1	0.5
Sample_627	0.833333	2.7	1	3.71429	1.71429	0.166667	1.8	1	2.4	0.6	0.8	0.4	1	2.25	0.5	0.75	1.25	1.5	0.5	0.75	0.25	0	1.33333	2.33333	2	0.333333	0.666667	0.666667	0	0.333333	1	1	1	0	0	1	0.5	2.5	0.5	0.5	3	0.5	0	3	0	1.5	0	0	0.5
Sample_628	4.25	3.6	1	3	1	0.166667	0.8	0.2	3.6	1.6	1	0.6	1.4	1.5	1.25	0	1	1	0	0.75	0.25	0.5	0.666667	0.333333	0.666667	0.666667	0.666667	0.333333	0	1	1	0.666667	0.666667	0.666667	2	0	1	2.5	0	0	1	0	0	1.5	0	0	3	1	0
Sample_629	2.25	1.3	0.625	4.28571	0.714286	0.166667	1.4	1.2	1.6	0.4	0.4	0.6	0.4	3.25	0.75	0.75	0.5	1.25	0.5	0.5	0.5	0.75	0.333333	2.66667	1.33333	0	0.333333	0	0	0	0.666667	0.666667	0.333333	0	0	0	0.5	1.5	0.5	0	1.5	0.5	0	0	0.5	0.5	0	0	0
Sample_630	2.41667	1.2	0.375	1	1.14286	0.666667	0.4	0.2	1.2	0.2	0	0.8	0	1	1.5	0	0.75	0.25	0	0.25	0	0	0.333333	0	0	0.333333	0.666667	0	1	0.333333	0.333333	1	0.333333	0	0	0	0	2.5	0	0	0.5	0	0.5	0.5	0	0	0	1.5	0.5
Sample_631	3.16667	1.4	0.625	2.14286	1.71429	1	0.6	0.4	2.4	0.2	0.4	0	0.6	2	0.75	0.25	1	0.5	0	0.25	0.25	0.25	0.333333	1.33333	0.666667	0.666667	0.333333	0	0.333333	1	0.333333	0	0	0.333333	0	0	0.5	1	0.5	0.5	0	0	0	0	0	0	0.5	0	0
Sample_632	2.83333	3.3	1.625	2.71429	1.14286	0.166667	1.6	1.4	1.8	0.8	0.6	0.8	1	4.25	0.5	1.25	1.75	2.75	0.5	0.5	2	0	1.33333	3	1.33333	1	0.333333	1	0	0.666667	0.666667	1	0.666667	0	0	0	0	2	0.5	1	0.5	0.5	0	2.5	0	1	0.5	1	0.5
Sample_633	1.83333	0.2	0.375	2.28571	0.857143	1	0	0.4	2	0.6	0	0.2	0.6	1.75	0.5	0	1.5	0	0.5	0.75	0.5	0.25	0	0	0	0.333333	0	0	0	0.666667	0.333333	0	0	1.33333	0	0	0	1.5	0	0	0	0	0	0	0	0	0	0	0
Sample_634	1.33333	0.6	0	1	0.285714	0.833333	0.2	0.2	0.8	0.6	0	0.2	0	0.25	0.25	0.25	1	0	0	0	0.5	0	0	0	0.333333	0	0	0	0	0.333333	0.333333	0	0.333333	0	0	0	0	2	0	0	0.5	0	0	0.5	0	0.5	0	1	0
Sample_635	2.75	1.6	0.75	4.57143	1.42857	1	1	1	2.4	0.6	0.4	0.2	0.8	1.75	1.5	1	1	1.5	1	0	0.5	0.5	0.666667	1.33333	1.33333	0.666667	0.333333	0.333333	3	0	0	0.333333	0.333333	1	1	0.5	0.5	2	1	0.5	0.5	0	0	0.5	0	0	0.5	1	0
Sample_636	1.58333	1.7	0.125	1.42857	1.14286	0.666667	0.4	0	3	0.6	0	0	0.2	3.75	0.75	0	0.75	0.25	0	0	0	0.25	0.666667	0.333333	0.333333	0	0.333333	1	0	0.333333	0	0	0.333333	1	1	0.5	0	1.5	0	0	0	0	0	0.5	0	0	0	0.5	0.5
Sample_637	1.66667	0.5	0.625	3.42857	1.57143	0.333333	0.6	0.2	2.2	0.6	0	0.4	0.8	3	1	0	0.25	1	0	2	1.25	0.25	0	1	0.666667	0	0.333333	0.333333	0	1	1	0.333333	0.666667	1	0.5	0	0	1	0	0.5	1	1	0	0.5	0.5	0	0	0	0
Sample_638	2.41667	2.3	1	3.14286	0.571429	0.666667	1.4	0.4	2.8	0.6	0.8	0.4	0.6	1.25	1.25	0.5	0.5	1	0	0	0.75	0	0.666667	1.66667	0.666667	0	0.666667	0.333333	0.333333	0.333333	0	0	0.666667	0.333333	0	1	0.5	1	0.5	0.5	0.5	0.5	0	0	0	0	0	0	0
Sample_639	1.91667	0.3	1.125	0.285714	0.428571	0.5	1	0.6	2.2	1.2	0.8	0.4	0.6	1.5	0.5	0.5	2.5	1	0.5	0	2	0.25	0.333333	2.33333	1	0	0.333333	0	0.333333	0.333333	0	0.666667	1.33333	0.666667	0	0.5	0.5	3	0.5	0	0.5	0.5	0	1	0	0	0	1	0
Sample_640	3.75	1.9	0.5	5	0.285714	0.833333	1.2	0.2	2.6	1	0.2	0.4	0.8	2.75	1.75	0	1	0.75	1	1	0.25	0.5	1	1	0.666667	0	0.333333	0	3	0.666667	2	0.666667	0.666667	0.333333	0.5	0	0.5	1.5	0	0	1	0.5	0	0.5	0	0	0	1	0
Sample_641	2.66667	2.9	1	1.28571	1.57143	0.833333	0.8	0.8	3.2	1.2	0.8	0.6	1.2	2.75	1	0.75	1.75	1.75	0.5	0	0.5	0.25	1	1	0	0.666667	0.333333	0	0	1	0.333333	0	0.666667	0.333333	0.5	0	0.5	2.5	0	0.5	0	1	0	0	0.5	0	0	1.5	0.5
Sample_642	2.25	3	0.875	2	1	1.16667	0.8	0.4	2.6	0.6	0.2	0	0.6	4.5	1	0	1.25	0.25	0.5	1.25	0.25	0.75	0.666667	0.666667	0.666667	0.333333	0.666667	0.333333	0	0	0	0.333333	1	0	0	0	0	0.5	0	0	0.5	0	0	0	0.5	0	0.5	1	0
Sample_643	3.91667	3.5	2.125	6.14286	1.14286	1.83333	2	1.6	2	1	0.6	2	1	1.75	1.75	1	1.25	3.75	0.5	0.75	0.5	0.75	1.33333	3	1	1	0.333333	1.33333	0	3	0.333333	1.66667	1.33333	1	0.5	0.5	2	1	0.5	0.5	1	1	0	0.5	0.5	2	0	1.5	0.5
Sample_644	3.41667	3.4	1.125	4.71429	2.28571	1.16667	0.4	0.2	3.2	1.2	0	0.6	1.2	2	1.25	0.5	2	1	1	0.75	0.25	0.75	0.666667	0	1	0.333333	1	0.333333	4	0.333333	1.33333	0.333333	1	1	1	0.5	1	0.5	0	0	0.5	0	0.5	1.5	0.5	0	0	0	0
Sample_645	1.66667	1.8	0.75	2.42857	1.14286	0.833333	1.2	0.2	4.2	1.2	0.4	0	1.2	3.75	1.75	0.75	1	0.25	0	0.5	0.25	0	0.333333	0.333333	0.666667	0.333333	0.333333	0	0	1	0.333333	0	0	1	0.5	0	0	2	0	0.5	0	0.5	1	0	0	0.5	1	0	0
Sample_646	3.75	4.2	0.625	4.71429	2.85714	1.33333	1.2	0.2	3.4	1.6	0	1.2	2.4	2.25	1.5	0.25	2	1.25	0	0.75	1.25	0.75	0.333333	0.666667	3.33333	1	0.666667	0.333333	1.33333	1.33333	0.666667	0	0.666667	0.666667	0.5	1	0.5	2	0.5	0.5	2	0	1	1.5	0	1	1.5	0.5	0.5
Sample_647	1.16667	0.8	0.5	3.71429	2	0.5	0.6	0.2	1.4	0.6	0.2	0.8	1.2	1.75	1.5	0	0.5	0.25	0.5	0.25	0.25	0.25	0.333333	0	0	0.333333	0.666667	0	0	0.666667	0	0	0	0	0.5	1	0.5	1.5	0	0	0	0	0	0	0	0	0	1	0
Sample_648	1.08333	1	0.25	5	0.142857	1	1	0.2	1.4	0.4	0	0.2	0.6	2.25	1	0.25	0.75	1	0.5	0.25	0.75	1	0.333333	0.666667	0	0.333333	0.333333	0	0.666667	0.666667	0.666667	0.333333	0.333333	0	0	0.5	0	1	0	0	1	0	0	1	0	0	0	0.5	0
Sample_649	3.5	2.6	1.625	5.14286	0.428571	0.166667	2	0.8	2.2	0.6	0.4	1.2	0.6	1.25	0.75	0.75	0.75	1.5	2	0.75	0.25	0.25	0.666667	2.33333	3	0	0.333333	1	0	1	0.666667	0.333333	1	0.333333	0.5	0	0	2	0.5	0	0.5	0.5	0	0	0.5	0.5	0	1	0
Sample_650	0.916667	1.6	0.375	2	0.571429	0.833333	0.6	0.2	1.8	0.6	0	0.2	0	3	2.25	0.5	1	1.75	0.5	0.25	0.5	0.25	0	0	0.333333	0.333333	0	0.333333	0.333333	0.333333	0	0.333333	0.333333	1	0.5	0	1.5	2	0	0	0.5	0	0	0	0	1	0	1.5	0
Sample_651	2.08333	0.5	0.875	2.28571	1.14286	0.666667	1.2	1.4	1.2	1	0.4	1.4	1	1.5	0.75	0.5	1.25	1.25	0.5	0.25	0.5	0.5	0.666667	2.33333	1	0	0.333333	0.666667	0	0.333333	1	0.333333	1	0.333333	0	0	0.5	2	1	1.5	1	0.5	0	0.5	0	1	0.5	0.5	0
Sample_652	1.5	1.5	0.875	2.14286	0.714286	0.5	1.2	1.2	1.2	0.6	0.4	0.2	0.8	2.25	0.5	0.5	1.25	1.75	0.5	0.5	0.75	0.25	1	2.33333	1	0.666667	0.333333	0.666667	0.333333	0	0.333333	0.666667	0.333333	0	0	0	0.5	1.5	0.5	0	1	0.5	1	0	0	1	0	0	0
Sample_653	3.41667	4.6	1.125	4.71429	1	0.833333	0.2	0.4	3.4	1	0	2	2	2.25	2	0.75	2.25	0.25	1.5	0.75	2	0.75	1.33333	1.33333	0.666667	1.33333	0.333333	0.333333	0.333333	0.666667	0.333333	0.333333	0.333333	0.333333	0	0.5	1	2	0	0.5	2	1.5	0.5	0.5	0	0.5	0.5	2	0.5
Sample_654	0.75	0.7	1.125	0.857143	0.285714	0	1	1.2	0	0	0.6	0.6	0.4	0.25	0	0.75	0.25	2	0.5	0.25	0.5	0	1.33333	2.66667	1	0.666667	0.333333	1	0	0.333333	0	0.666667	1	0	0	0	0	0	0.5	1	0.5	0.5	0	0	0	1	0.5	0	0.5
Sample_655	2.83333	1	0.375	2.42857	0.714286	1.5	0.8	0.2	2.8	1.2	0	0	0.8	2.25	1.5	0	2	0.25	0	0.25	0.5	0.25	0	0	0	0.333333	0.666667	0	0	1	0	0.333333	0	0	0	0	0.5	1.5	0	1	1.5	0	0	0	0.5	0.5	0	0.5	0.5
Sample_656	2.91667	2.4	1	3.28571	0.285714	1.33333	1.4	0.8	2.6	0.2	0.8	0.6	1	1.25	1.25	0.75	0.75	1.75	1	0.25	0.5	1	1	2.33333	1.66667	0	0.333333	0.333333	0	0.666667	0	0.333333	1	1.33333	0.5	0	0.5	1.5	0.5	0	0.5	0.5	0	1.5	0	0.5	0	1.5	0
Sample_657	4.41667	3	1.5	3.71429	1.71429	1.33333	1.8	1	3.2	1.4	0.8	0.6	1	1.75	1	0.5	1.75	2.5	1.5	1	1	1	0.666667	2.66667	2	1	1.66667	0.333333	1	1.33333	0.333333	0.333333	1	1	0.5	0	1	2	1	1.5	2.5	1.5	1	1.5	0	0.5	1	3.5	1
Sample_658	2.41667	2.9	1.375	2.28571	1.42857	1	0.8	0.2	4.2	1.8	0.6	0.4	1	2.75	1.5	0.5	1.5	0.5	0.5	1	2	0.5	0.333333	1	1	0.666667	0	0.333333	2	0.666667	1	0.333333	0.333333	0	0	0	1	3	0	0	1.5	1	0	1	0	0	0	0	0
Sample_659	2.16667	1.5	0.5	2	1	0.333333	0.2	0	3	1.4	0	1.2	0.6	3.25	1.5	0	1.25	0.75	0	0.25	0.25	0	0.333333	0.333333	1	0.333333	0.333333	0	0	0	0.333333	0	0.333333	0.333333	0.5	0	0.5	3.5	0	0	0	1	0	0.5	0.5	1	0	1	0
Sample_660	0.0833333	0.3	0.75	2.57143	0.857143	0.5	0.6	0.2	2.6	1	0	0.2	0.2	3.5	0.5	0	2.75	0	0.5	0.5	2	0.25	0.666667	0	0	0.333333	0.333333	0	0	0.666667	0.666667	1	0.666667	1	0.5	0.5	0	2	0	0	0.5	0	0	0	0	0	0	0.5	0
Sample_661	2.41667	0.2	0.25	2.28571	1.28571	0.833333	0.4	0.2	3.6	0.4	0.2	0	0	3.25	0.25	0.25	0.75	0.75	0.5	0	1	0.25	0.333333	0	0.333333	1	0	0	0.666667	0.333333	0	0	0.666667	0.666667	0	0	0.5	3.5	0	1	0	0	0.5	0	0	0	0	0	0
Sample_662	4	0.6	1.125	5.71429	0.857143	1.16667	1.2	0.8	1.6	1	1	1.2	1.6	3	1	0.75	1.75	1	1	1	0	0.25	0.333333	0.666667	0	0.333333	0.333333	0.333333	1	0.666667	0.333333	1	0.333333	0.666667	0.5	0.5	1	2	0	0.5	1.5	0.5	0	1	0	0.5	0	0	0.5
Sample_663	2.16667	0	0.125	4	1.85714	0.666667	1.2	0	2.8	1	0.2	0.6	0.2	2	1.25	0.75	0.75	0.25	0	0.25	1	0	0.333333	1.66667	0.333333	0.333333	0.333333	0.333333	0	0.333333	0	0	0.333333	0.666667	0	0	0.5	3	0	0	1	0	0	0	0	0	0	2	0
Sample_664	2	2.3	0.5	4.71429	0.571429	1.33333	1	0.4	3.6	0.8	0.2	0.4	0.2	2	0.5	0.25	1.5	0.75	0.5	0.75	0	0.5	0.333333	1.33333	0	0.666667	0	0	0	1	0.333333	0.333333	0.333333	0.333333	0.5	0.5	0.5	2.5	0	0	0	0.5	0	0.5	0	0	0	0	0
Sample_665	2.41667	0.5	0	5.57143	1.14286	1	0.8	1.2	2.2	1	0	0.2	0.6	2	1.25	0	1.25	0	0	0.75	0.5	0.25	0	0.333333	0	0.333333	0	0	0.666667	0.333333	0	0	0	0.333333	0	0	0.5	1	0	0	0.5	0.5	0	1	0	2	0	1	0
Sample_666	3.33333	2.4	0.875	3.85714	0.857143	0.5	1.6	1.2	2	0.8	0.4	0.4	1.2	1.75	0.25	1	0.5	3.25	0.5	1.5	0.75	0	1.33333	2.66667	1	0	0.333333	0.666667	0.666667	0.333333	0.333333	0.333333	0.333333	0.333333	0	0	0	1	0.5	0	1	1	0.5	0	0	1	0	1.5	0
Sample_667	2.75	2.5	0.375	2.28571	1.42857	0.833333	1.4	0.2	2.6	0.8	0.6	0.2	1.4	4.5	1.5	0.75	0.5	0	1	1	1.25	0.25	0.666667	0	0.666667	1.66667	0.333333	0.333333	0.333333	0.666667	0.333333	0.666667	0.333333	0.333333	0	0	1	2	0	0	0.5	0	0.5	1	0	0	0	4.5	0.5
Sample_668	1.58333	0.5	0.125	1.71429	0.857143	0.833333	0.6	0	2.2	1	0	0.4	1	2.25	1.25	0.25	1	0	0	0.25	0.25	0.75	0.333333	0.666667	0	0	0	0	0	0.333333	0.333333	0	0.333333	0.333333	0	0	0.5	2	0.5	0	0.5	0	0	0	0	0	0	1	0
Sample_669	2.16667	1.5	0.25	3.71429	0.714286	0.333333	0.8	0.2	1.6	0.4	0.2	0.6	0	1.5	0.75	0.25	1.25	0.75	0	0.75	0.5	0.5	0	0	0.666667	0	0.333333	0.333333	0.333333	1.33333	0	0	0.666667	1	1	0.5	0	1	0	0	0	1	0	0	1.5	0.5	1	1.5	0.5
Sample_670	3.83333	1.9	0.375	3.28571	0.285714	0.166667	1.2	0.2	1.6	1	0.2	0.2	0.2	2	1.25	0.25	1.25	0.75	0.5	0.75	0.75	0.25	0.666667	0.666667	0.333333	0.333333	0.666667	0	0.333333	0.666667	0.333333	0	0.333333	0.333333	0	0	0.5	2.5	0	0	1.5	0.5	0	0.5	0.5	0.5	0	2	0
Sample_671	2.75	3.3	1.375	7.14286	1.71429	1.16667	0.4	0.8	2	0.4	1	0.4	0.4	4.25	1.25	0.5	0.5	1.5	0.5	0.5	1.25	1	0.333333	1.33333	0.666667	2.33333	0.666667	0.333333	0.666667	1.33333	0.666667	1	1	1.33333	0.5	0	0	3	0	0.5	2.5	1	0	1.5	0.5	0	0	0.5	0
Sample_672	2.16667	2.5	0.875	2.85714	1.14286	0.5	1	0.2	4.2	1	0.2	0.4	0.4	0.75	1.25	0	3.5	1	1	0.25	0.5	0.25	0.666667	0.333333	0.666667	0.666667	0.666667	0.333333	1	0.333333	0.333333	0	0.666667	0.666667	0.5	0	1	2	0	0.5	1.5	1	0	1	0	0.5	0.5	1	0.5
Sample_673	3.75	3.3	1.25	5.71429	0.428571	0.5	0.2	0.4	2.8	0.4	0	0.6	0.8	3	1.25	0.25	1.75	0.5	1	0.25	1	0	0.333333	1	0.333333	0.666667	0	0.333333	0	0.666667	1	0.333333	0.333333	1.33333	0.5	0.5	0	2.5	1	0	1	0.5	0.5	0	0.5	0	0.5	1	0
Sample_674	1.91667	0.3	0.875	4.42857	2.14286	0.833333	1.6	0	2.8	1.2	0.2	0.6	0.4	2.25	2	0.5	2	0.25	0	0.75	2	0.5	1	0.666667	0.333333	0.666667	1	0.333333	0	1.66667	0.333333	0.666667	0.333333	1	0.5	0	1	3	0	0.5	2	0.5	0	0.5	0	0	0.5	0.5	0
Sample_675	1.33333	1.3	0.5	3	1.28571	0.333333	0.6	0.4	2.8	1	0.2	0.4	0	3.25	1.25	0.5	0.75	1	0	0.75	0.5	0.5	0.666667	0.666667	0.333333	0	0.333333	0.333333	0.666667	0	0.666667	0	0	0	0	0.5	1	2.5	0	0	1	0	0	0.5	0	0	0	1	0
Sample_676	3.58333	2.2	1	1.71429	2.14286	0.666667	1	0.2	2.2	0.4	0	0.2	0.4	1.25	1.75	0.25	1.25	0.25	0.5	1	0.5	0.75	0.333333	0.333333	1.33333	3.33333	0.333333	0	0	1.66667	1	0.333333	0.333333	0.333333	0	0.5	0.5	4	0	0	2	0	0.5	0.5	0	0	0.5	1.5	0
Sample_677	2	0.1	0.625	0.285714	0.714286	0.833333	0.6	0.6	2.6	0.8	0	0.8	0.4	3.25	0.75	0.75	3.25	0.5	0	0.75	1.25	0.25	0	0.666667	2	0.333333	1.33333	0.333333	0	0.666667	0.333333	0.333333	0	0.333333	0.5	0.5	0.5	3	0	0	0	0	0	0	0	0	0	0.5	0
Sample_678	3.75	2.6	1.125	4.57143	1	1	1	1	3	0.6	0.4	0	0.8	3.25	2	0.5	1	0.5	0	1	0.5	1	1	1.66667	1	0.666667	1.33333	0	0	2	2.33333	1.66667	0.333333	0	0.5	0.5	0	1	0	0	0.5	1	0.5	1	0	0.5	0	1	1.5
Sample_679	1.83333	0.9	0.875	1.57143	1	1.66667	1.4	0	2.4	0.6	0.4	0.6	0.6	3	1.5	0.25	1.75	0	0	0.25	1	0.25	0	0	0	0.666667	0	0	1.66667	0.333333	0	0.333333	0.333333	0.666667	0	0.5	0.5	1	0	0	0	0	0	1	0	0	0.5	1	0
Sample_680	4.91667	2.8	2.125	4.42857	1.14286	2.83333	1.6	1.6	3	1.6	2.2	1	1.8	4.75	1.25	1	2.75	3.5	0.5	0.5	2.75	1	1.66667	3.66667	1.33333	1.33333	1	2	2.66667	2.66667	1	1	1.33333	0.333333	0.5	0.5	3	3	0.5	1	2	1	0	2	0.5	1	0.5	2	0.5
Sample_681	2.66667	0.5	1.25	5	2.42857	1.83333	0.6	0.4	2.8	1.4	0	0.8	1.2	1.75	1.5	0.5	2.25	1.5	0	0.25	1.25	0.5	0.333333	0.666667	0.333333	0	0.666667	0	0	0.333333	0.333333	0.333333	0.333333	2.33333	0	0	1	2.5	0	0	0	0	1	0.5	0	0.5	0	1.5	0
Sample_682	0.75	0.1	0.5	0.428571	0.714286	0.333333	0	0	2	0.8	0.4	0	0	1.5	0.75	0	2.5	0.5	0	0	0.25	0.25	0.333333	0	0	0.333333	0.333333	0.333333	0	0.666667	0	0.666667	0.333333	0.666667	0	0	1	4	0	0	0	0	0	0.5	0	0	0	0.5	0
Sample_683	0.166667	3.7	0.375	2.42857	1.42857	0.166667	0.4	0.2	2.8	1	0	0.2	1	1.75	0.75	0.25	1.5	0.25	0.5	0.25	0.25	0.25	0.333333	0	0	0	0.333333	0.333333	0.666667	0.333333	0.333333	0.333333	0	0	0	0	1.5	1.5	0	0	0	3	0	0	0.5	0	0	1.5	0
Sample_684	0.916667	2	0.875	0.571429	0.428571	0.166667	1	1	1.8	0.4	0	0	0	0.75	0.75	0.25	0.75	0.25	0	0.75	0.25	0.25	0.333333	0	0.333333	0.333333	0	0.333333	1.66667	0	0	0	0	1	0.5	0	0	0.5	0	0	0.5	1.5	1	0	0	0	0	1	0.5
Sample_685	0.833333	2.4	0.75	2.14286	1	1.33333	0.4	0	3.6	0.2	0	0	0.2	2.25	1	0.25	2.5	0.75	0	0.25	0.75	0	0	0.333333	0	0	0.333333	0.333333	0.333333	0.333333	0.666667	0	0	1	1	0.5	0.5	3	0	0	0.5	0	0	0	0.5	0.5	0	1	0
Sample_686	2.25	0.2	0.125	2.28571	1.71429	0.666667	0.4	0.2	3.2	0.6	0	0.6	0.6	2.5	0.75	0.25	1.25	0	0	0.25	0.75	0.5	0.333333	0	0	0	0	0.666667	0.333333	1	0	0.333333	0	0	0	0	0.5	2	0	0	0.5	0	0	0.5	0	0	0.5	0	0
Sample_687	1.33333	1.8	0.375	1.14286	1	0.5	1.2	0	1.8	0.2	0	0.4	0.2	1.25	1	0	1.5	0.5	0	0	0	0.25	0	0.333333	0.666667	0	0.666667	0	0	0.333333	0.333333	0	0.666667	0	0	0	0	3.5	0	0	0	0.5	0.5	0	0.5	0	0	1	0
Sample_688	1.33333	0.7	0.375	3.42857	1.42857	0.666667	0	0.2	3	0.2	0.4	0	0.2	2.75	0.5	0	1.25	0.5	0	0.25	0.5	1	0.333333	0.333333	0.333333	0	0	0	0	0.333333	0.333333	0	0.333333	0	0	0	1	1	0	0.5	0.5	0	0	0.5	0.5	0	0	1	0
Sample_689	3.41667	2.5	0.375	4.42857	2.14286	0	0.6	0	2.6	0.8	0.2	0.4	0.4	0.5	1	0	1.5	0.25	0.5	0.75	0.75	1	0.333333	0.333333	0	0.333333	0	0.333333	0	0.333333	0.333333	0.666667	0	0.333333	0.5	0	0.5	2.5	0	0.5	1	0	0	0	0	0.5	0	0	0
Sample_690	2.75	0.9	0.875	1.28571	0.714286	1.16667	1.4	0.4	0.6	0.8	0	0.4	0.6	2.5	2.75	0.25	1.25	16.25	0.5	0.75	0.5	1	0.333333	0.333333	0.333333	0.333333	0	0.333333	0	1.66667	0.333333	0.333333	0	1	1	0	1	3	0	0	1	1	0	0.5	0	0	0.5	0	0
Sample_691	2.58333	0.3	0.625	4.71429	2.42857	0.5	1	0.2	3.8	1.6	0.4	0.6	0.6	4	0.5	0.5	1.5	0	0	1.5	0.75	0	0.333333	1.33333	1	0.333333	0.333333	0.666667	0	0.333333	0.666667	0	0	1	0	0	1	2.5	0	0	0	0.5	3.5	0	0	1.5	0	2	0.5
Sample_692	4	2	1.625	2.57143	1.57143	0.833333	0.4	0.8	4.2	0.8	0.2	0.8	1.6	3.5	1.5	0.25	1.25	2	1	0.75	0.25	0.75	0.333333	0.333333	0.666667	1	0.333333	0	3	1	2.33333	1	0.666667	1.33333	0	0.5	0.5	1.5	0	1	1	0	0.5	1.5	0	1	1	0	0
Sample_693	4.91667	2.2	0.75	2.28571	1.71429	1.33333	1.2	0.4	2.8	1.2	0.4	0.6	1	3	1	0.5	1.25	1	0.5	0.25	1	0	0	0	0.333333	1	0.666667	0.333333	0.333333	0	0.666667	0.666667	0.333333	0.333333	0.5	0	1	3	0	0.5	0.5	0	0	1	0	0.5	0.5	1.5	0
Sample_694	2.16667	1.9	0.625	3.85714	0.857143	0	0.6	0.2	3	1.4	0	0.8	0.2	2.25	1	0.5	2.75	0.5	0.5	1	0.25	0	0	0	1.33333	1.33333	0.666667	0	0	1.33333	0.333333	0.333333	0.333333	1	0	0	0.5	2	0	0	0.5	0	0	0	0.5	0	0.5	1	0
Sample_695	2.58333	4.4	1.125	0.571429	1.57143	1.83333	2.2	0.6	4.4	1	0.6	0.6	1.2	3.75	1.75	1.25	2.5	0.5	0	0.5	0.5	0.5	0.333333	0.333333	1.33333	1	0.333333	0	1	0.666667	0.666667	0.666667	0.333333	0.666667	1	0.5	2	2.5	0	0.5	1	0.5	0	0.5	0	0.5	1.5	0	0
Sample_696	3.91667	1.8	1.5	10	0.714286	1	0.6	0.4	2	1	1	0.4	0.4	2.25	1	0.5	0.75	2	0.5	0.25	1.25	0.25	0.333333	1	0.666667	1.66667	0.333333	0.333333	0.333333	1.33333	0.333333	0.666667	0.333333	0.333333	0.5	0.5	0	1.5	0	0	0.5	0	0	1	0	0	0	0	0
Sample_697	3.33333	0.1	0.625	0.428571	2.14286	0.166667	0.2	0	1.8	0.8	0.2	0.6	0	3.25	1	0	1.25	0.25	0.5	0	0.25	0	0	0.333333	0.666667	0.666667	0.666667	0	0.666667	1.66667	0.666667	0	0.333333	0.333333	0	0.5	0.5	2	0	0	1	0.5	0	0.5	0	1	1	1	0
Sample_698	3.58333	1.9	1.125	4.85714	1.14286	2.33333	0.6	0	1.8	0.6	0.4	0	0.4	1.5	2	0.75	0.75	7	1.5	0.5	0	0.75	1	0.333333	1	0.666667	0.666667	0	0.333333	1.66667	0.333333	0.333333	0.666667	0.666667	0	1	1	2	0	0	1	0	0	1	1	0	2	2.5	0.5
Sample_699	3.25	1.7	0.75	2.28571	0.857143	1	1.6	0.8	3.2	1	0.2	0.2	1	2	1.5	0.25	1.75	0.5	0.5	0.75	0.75	0.25	0.333333	0.333333	0	0	0.333333	0	0	0.666667	0.666667	0.333333	0.666667	0.666667	0.5	0	1	3.5	0	1	0.5	0	0.5	1.5	0.5	0.5	0	2	0
Sample_700	3.16667	3	0.625	2.57143	2	0.333333	1	0.2	4.2	0.8	0.6	0.4	0	3.25	0.75	0.5	0.5	0.75	0	0.5	0.25	1	0	0.666667	0.666667	0.333333	1	0.333333	0.666667	1.66667	0.666667	0.333333	0.666667	0.333333	1	0	0	0.5	0	0.5	1	0	0	0	0	0	0.5	0.5	0
Sample_701	2.66667	2.2	1.75	2	1.28571	0.5	0.8	0.4	2.8	1.2	0.2	0.4	0.6	2.25	1	0.5	0.75	0.25	0	1.5	0.75	0.5	1	0.333333	0.333333	1.33333	1	0	0.333333	1.33333	1.33333	0.333333	0	0.333333	0	0	0.5	2	0	0	0.5	0.5	0	1.5	0	1	0.5	1	0
Sample_702	3.16667	2.1	0.625	1.42857	1.14286	1.33333	1	0.4	2	0.6	0.4	0.2	1.6	3	0.75	0	0.75	0.75	0	0.25	0	0.25	0.333333	0	0	0	0.333333	0	2	0.666667	0	0	0	0.333333	0	0	0	0.5	0	0	0.5	0	0	0.5	0	0	0.5	1.5	0
Sample_703	2	1.1	0.375	2.71429	1.28571	1.16667	0.6	0.2	1.6	0.2	0.4	0	0.6	0.25	0.25	0	0.5	0.25	1	0.25	0	0.25	0.333333	0	0	0.333333	0	0	0	0	0.333333	0	0.333333	0.666667	0	0	0	1	0	0	0	0	0	0	0.5	0	0	0.5	0
Sample_704	3.75	3.3	0.75	2.42857	1.28571	1	1.2	0.2	3.2	1.6	0.6	0.6	0	2.25	2	1.25	2	1.25	1	1.5	2	1	0.666667	1.33333	0.666667	1.66667	0.333333	0	1	1.66667	0.333333	0.333333	0.333333	1.66667	0	0.5	2	2.5	0.5	0	1.5	0	0.5	4.5	0.5	0	1	0	0
Sample_705	2.91667	2.3	0.875	4.28571	1.14286	1.33333	1.2	0.6	1.8	1.2	0.2	0.2	0.8	2.5	0.5	0.25	1.75	0.5	1	0.75	0.25	0.25	0.666667	1	1	1.33333	1	0.666667	1	1	0	0	0.333333	1.33333	0	0.5	1.5	2	0.5	0	1	0	0	0.5	0.5	0	0	0.5	0
Sample_706	2.08333	3.6	1.875	1.14286	0.857143	0.666667	0.6	0.8	2	1.2	0.2	0.6	1.6	1.75	2.25	0.75	1.5	1.5	1.5	0.75	0.25	1	1	1	1	0.666667	0.666667	0.333333	1.33333	0	1	0.333333	1.33333	1	0.5	1	1.5	3	0	0.5	1	1	0.5	2.5	2.5	0	0.5	1.5	0.5
Sample_707	2.16667	1.5	1	3.57143	1.42857	1.16667	0.4	0.4	4	0.6	0.2	0.6	1.6	2.5	2	0.25	0.5	0.25	0	1	1	0.5	3.33333	1	0.666667	0.333333	0.333333	0.666667	0.333333	0.666667	1	0.333333	0.333333	0.666667	1	1	0.5	1.5	0.5	0	0	0	0	1	0	0.5	0.5	0	0
Sample_708	2.08333	0.1	1.5	2.28571	1	1	0.6	0	2.6	1	0.4	0.2	1.6	2.25	1.75	0.5	1.75	0.25	1.5	1	2.25	1.25	0.333333	0.333333	0	3.66667	1.66667	1.33333	1.66667	2.33333	0.333333	1	0.333333	0.333333	1.5	0	1	2.5	0.5	0.5	0.5	0.5	0.5	0.5	0.5	0	1.5	1	0.5
Sample_709	5.5	0.5	2	7.42857	0.857143	1.5	1	0.8	2.2	0.6	0.4	0.8	1.2	2.5	2	0.25	1.75	0.5	0.5	0.5	1.75	1.25	0.333333	1	0	1	0	0.333333	1.66667	1	0.333333	0	0.666667	1	0	0.5	0.5	2	0.5	0.5	3	0	0.5	3.5	0	0	2.5	1	0
Sample_710	3.33333	2.2	1.125	6.28571	1.57143	1.16667	1.4	1.4	3.6	1.6	0.6	0.4	1.2	2.25	3	0.25	1.5	0.75	0.5	1	2	1.25	0.666667	0.666667	1	0.666667	0.666667	0	0.333333	1.33333	2.33333	0.666667	0.666667	0.333333	0.5	1	1.5	2.5	0	0	0.5	0	0.5	1	0	0.5	1	0	0.5
Sample_711	2.41667	2.9	2.125	2.14286	1.71429	1	0.4	0.2	2.4	1	0.4	0.4	1	1.5	1.5	0.5	0.75	0.75	1	0.5	0.5	0.75	0.333333	0.666667	0.666667	1.33333	1.66667	0.333333	0.333333	0.333333	0.666667	0.666667	0.333333	2	0	0.5	1.5	1.5	0	0.5	1.5	0	0.5	1	0.5	0	0.5	1.5	0
Sample_712	1.83333	1.1	1.125	2.57143	1	1.5	1.4	0.8	2.8	0.2	0	0.4	0	4	0.5	0.75	1.75	0.5	0	1.25	0.75	1.25	0	0.333333	0.333333	1	0.333333	0.333333	0	0	0.666667	0.333333	1	0	0	0.5	1	2.5	0	0	1	0	1	0	0	0	0.5	0.5	0
Sample_713	2.5	2.6	1.25	4	0.714286	0.333333	0.2	1	2.6	1.4	1.6	0.6	1	2.25	2	0.75	1.75	1.25	1	0.5	1.5	0.75	0.333333	0.333333	0.666667	0.666667	0	0.666667	0	2	2	1	0.333333	1.66667	0	0	1.5	2.5	0.5	0	1.5	0	2.5	0	0.5	0.5	0	0.5	0
Sample_714	0.666667	0.3	0.75	2.28571	1.71429	0.833333	0.6	0.2	1.6	1	0.4	0.6	1	3.5	1.25	0.25	2.25	1	0.5	0.5	1.5	0.75	0.666667	1.66667	2.33333	0.666667	0.333333	0.333333	0.333333	2	0.333333	0.333333	0.666667	0	0	0	1	2.5	0	1	0	0.5	0.5	0.5	0	0	0	1	0
Sample_715	2.58333	1.5	0.875	2.42857	1.28571	1	1.2	1	3.8	1.2	0.4	0	1	2	2	0.25	0.75	0.5	0.5	0	0.5	0	0.333333	0	1.66667	0.666667	0.333333	0.333333	0.333333	1.33333	0.333333	0.333333	0	0.666667	0	0	0.5	2	0	0.5	1	0	0	1.5	0.5	0	0.5	0.5	0
Sample_716	3.08333	1.6	0.75	1.71429	0.857143	0.333333	0.4	0	3	1	0	1.6	0	3.75	2.25	0	0	0.25	0.5	1.75	0	0.5	1.33333	0.333333	1	1	0.333333	0.666667	0	1	0.666667	0.666667	0.666667	1.66667	0.5	0	0	1	0.5	0	0.5	0	1	1.5	0.5	0	0.5	1.5	0
Sample_717	4.33333	3.2	1.25	1.85714	3	1.33333	1.2	0.2	2	2	0.6	1	1	3.5	1.5	0.25	2.75	0.75	0	1.25	0.5	0.25	0.333333	1	0.333333	2.33333	0.333333	0	0.666667	2	1.66667	0.333333	0.666667	0.333333	1.5	0	1.5	3.5	0	0	1.5	0.5	0	1	0.5	0.5	0	1.5	0.5
Sample_718	3.08333	2.2	1	3.71429	0.571429	1	0.8	0.8	1.8	0	0.2	1.2	1.4	2.25	1.25	0.5	1.75	0.25	2.5	1.5	1	0.5	0	0.666667	0.666667	0.333333	0.666667	0	0	1	1.33333	1	0.333333	1	1	0	1	2.5	0	0	0.5	0.5	0	0.5	1	0	0	0	0.5
Sample_719	2.75	0.2	0.375	2.42857	1.57143	1	1.4	0.2	2.4	1	1	0.2	0	3	1	0	1	0.5	0.5	0	0.25	0.5	1	0.666667	0.333333	1.33333	0.666667	0	0	1	0.666667	0.666667	0	0.333333	0.5	0	0.5	1.5	0	0	0	0	0	1	0	0	0	0	0
Sample_720	1.33333	1.4	0.875	0.857143	0.142857	1.16667	0.8	0	2.2	1.2	0	0.2	0.6	1.5	1.75	0.75	2.25	0.25	1	0	0.5	0	0	0.333333	1.33333	1.33333	0.333333	0	2	0.666667	1	0	0.666667	0.666667	0	0	1	2	0	0.5	0.5	0	0	1	0	0.5	0	0.5	0
Sample_721	3.83333	3.2	1.75	5	1.14286	1.66667	0.6	0.4	2.2	1.6	0.8	0.4	1	3.75	0.75	0.75	1.75	2	0.5	1	0.75	0.5	0.333333	1	0.333333	0.666667	0.333333	0.333333	0	1.33333	0.666667	0	0	1	0.5	0.5	1	3	0	0	2	1.5	0	1	0.5	1	0	2	0
Sample_722	3.41667	2.9	2	4.57143	1.14286	1.33333	1	0.8	4.2	0.4	1.2	0.8	1.2	3.25	1.25	0	1	1	1	0.25	1.5	1.25	0.333333	2	1.66667	1	0.666667	0	4	0.666667	1.66667	0.666667	0.333333	0.666667	1	1	0.5	2	1.5	0.5	1	0	0	3	0.5	0	0.5	0	0
Sample_723	5.5	0.5	2.125	3.14286	1.85714	2.16667	0.4	1.2	4.6	1.8	1	1	1.6	4.5	2.5	0.25	2	0.25	1	0.75	0.75	1.25	0.666667	0.666667	1.33333	2.33333	1.66667	0.333333	4	3	2	1.33333	0.333333	0.333333	1	0	1	2.5	0.5	1	1.5	0	0	0.5	0.5	0	0	0	0
Sample_724	2.5	2.1	1.125	2.14286	2.42857	0.166667	0.2	0.2	2.8	1.4	0.2	0.8	0.8	4.25	2	0.5	1.5	0.5	0.5	0.25	1	0.25	0.666667	1.33333	0.666667	1.33333	1.33333	0.666667	0.333333	1	2	0.666667	0	1	1	0	1	3.5	0.5	0	2	0	0	0.5	0	0	0.5	0.5	0
Sample_725	1.83333	1.6	1	3.14286	0.714286	2.5	0.6	1	2.2	0.4	0.2	0.2	1	2	1.25	0.5	1.25	0.75	0.5	1	1.25	0.5	0.666667	1.33333	0	0.666667	0.333333	0	0.333333	0.333333	1	0	0.333333	0.333333	0	0	1	2	0	0.5	0.5	0	1.5	0.5	0.5	0	1	1	0
Sample_726	3	2.2	2.125	2.14286	1.71429	0.666667	1.2	0.4	2.6	1.2	1	0.2	0.8	3.75	1.25	0	1.25	0.25	1.5	0.75	2.5	0.25	1.33333	0.333333	0	0.333333	0.333333	0.333333	0	0.666667	1.33333	0.333333	0	1	0.5	0.5	0.5	2	0	0	1	0	0	1.5	0.5	0	1	1	0
Sample_727	3.5	3	1.125	8.42857	1.28571	1.16667	1.2	0.2	1.8	1	0	1	1.2	3.75	1.75	1.5	1.25	0.5	2	2	2	1	1	0.333333	0.666667	1	0	0	0	1.33333	0.333333	0.333333	1	0.666667	0	0.5	0.5	2	0	0	2	1.5	0.5	1.5	0.5	0	0	0	0
Sample_728	3.25	1.5	0.625	4.85714	1	1.83333	0.6	0.6	1.8	0.8	0.6	0.8	0.8	2.75	1.25	0.5	1.5	0.75	0	0.5	0.75	0	0	1	1.33333	1	0.333333	0	0	1.33333	0	0.666667	0	1.33333	0.5	0	0.5	3.5	0	0	0.5	0	2	0.5	0.5	0.5	0.5	0	0
Sample_729	3.91667	2.1	1.125	5	1	1.33333	1.4	0.4	4	0.8	0.6	1.2	1.2	3.75	2.25	0.75	2	0.5	1.5	1.25	2.25	0.75	0.333333	0.666667	0.333333	1.33333	1	0	1	2.33333	0.666667	1.66667	0	0.666667	0	0.5	1	1.5	1	0	1.5	0.5	0.5	0.5	0	0	1	0.5	0.5
Sample_730	4.41667	2.5	1.25	3.42857	0.571429	1.66667	1.2	0.4	2.4	1.4	0.2	0.8	0.4	5.25	1.25	1.25	2	1.5	0.5	1.25	0.5	0.75	0.333333	0	0.666667	2.33333	1.66667	1	1	2	0.333333	1	0.333333	0.666667	0	0	1.5	3	1	0.5	0.5	0	0	1.5	0	0.5	1	1.5	0
Sample_731	2.16667	2.7	1.75	2	1.71429	1.33333	0.6	0	3.4	1.4	0	0.8	0.8	4	2.75	0.5	1.75	0.5	0	0.5	0.75	0.75	0.666667	0.666667	0.333333	0.666667	0	0	0.333333	1	0.333333	0	0.333333	2	0	1	0.5	2	0	0	1.5	0	0	0	0.5	1.5	0.5	1.5	0
Sample_732	1.66667	1.1	1.75	2.57143	0.428571	1.16667	1.2	0.8	2.6	0.6	0.4	0.8	1.4	3	2	0.25	2	0.25	1.5	0.75	0.75	0.25	0.333333	0.666667	1.33333	0	0	0	0.333333	2.33333	1	0.666667	1	1.66667	0	0.5	0.5	1	0.5	0	2	0	0.5	0	0.5	0	0	1	1
Sample_733	3.58333	2.1	0.75	3.14286	1.28571	0.166667	0.6	0.4	3.4	1.2	0.4	0.6	1.4	1.25	1.25	0	1.25	0	0	0.5	0.5	1	0	1.33333	0	0.666667	0.333333	0.333333	0	1	0.333333	0.666667	0.666667	1.66667	0	0.5	1	2.5	0	0.5	0	0	0.5	0	0	0.5	0	2	0
Sample_734	3.58333	1.6	0.75	4	1.57143	1.33333	0.2	0.4	3	1.2	0.4	0.8	1.2	3.25	1.75	0	2	0.25	1	0.75	1.25	0.75	0.333333	0.666667	0.333333	0.333333	0	0.333333	0	0.333333	0	0.333333	0.333333	1.66667	0	0	1	2	0	0	0.5	1	0.5	0	0	0.5	0.5	1	0
Sample_735	3.33333	1.1	0.875	2.14286	1.14286	1	1	1	3.2	0.8	0.2	0.2	0.8	1.75	1	0	1.25	4.75	2	1.5	0.25	1.25	0.333333	1	0	0	0.333333	0	0	2.66667	1.33333	1	0.333333	1.66667	1.5	0	1	2	0	0	1.5	0	2.5	0.5	0.5	0.5	1	1	0
Sample_736	1.33333	2.1	1.25	2.14286	0.428571	0.333333	1.2	0.6	2.8	0.8	0.2	0	0.6	1.25	0.75	0.25	0.5	0.5	1	1	0	1.25	0.666667	0.333333	0.333333	0.666667	0.333333	0	0.666667	0.666667	0.666667	1	0.333333	1	0	0	0.5	2	0.5	0.5	2	0.5	0	2	0	0.5	0	1	0
Sample_737	2.41667	1.4	1.125	2.71429	0.571429	0.833333	2	0.2	4.4	0.6	0.2	0.4	0.6	3.75	1.5	0.75	1.5	0.75	0.5	1.25	1.25	1.25	0.333333	0.666667	1.33333	1	1	0	0	1.33333	0	0	0.333333	0.333333	1	0.5	0.5	1.5	0.5	0.5	2.5	0	0	3	1	0	0.5	3	0
Sample_738	1.58333	2.3	1	1.71429	1	0.333333	0.4	0.2	4.4	1.8	0	0.4	0.4	3.5	1.75	0.25	1	0.75	0.5	0.75	0.75	0	0	0.333333	0.666667	0.666667	0	0.666667	0	0.333333	0.666667	0.333333	0.333333	0	0.5	0.5	0.5	2.5	0	0	0.5	0	0	1.5	0	0.5	0	2.5	0.5
Sample_739	3.08333	3	1.5	3.42857	0.571429	1.16667	1	1	2.4	0.6	0.8	0.4	1.4	1.75	2	0.75	1.25	1	0.5	0.25	0.5	0.75	1	1.66667	0.666667	1.66667	1	0.333333	0.333333	1.33333	0.666667	1	0.666667	0.333333	0	0.5	0	1.5	0	0	1.5	0.5	0.5	0	1	1	0.5	0.5	0
Sample_740	4.33333	2.3	1	3.57143	0.857143	0.666667	0.4	0.4	1.8	0.4	0.8	0.2	0.6	2.5	0.5	0.25	2.25	0	0	0.5	0.5	0.5	0.333333	0.666667	1.66667	0.666667	1.33333	0.666667	0	1.66667	0.666667	0.666667	0	1	1	0	0	2.5	0	0	1	0	2	0	0.5	0.5	0	0	0
Sample_741	3.66667	2.1	1.25	2.14286	1	1.33333	1.2	0.2	4	1	0	0.8	0.6	1.75	1.75	0.5	1.25	0.25	1.5	1.25	2.25	0.75	1.33333	0.333333	1	1	1	0	1	0.666667	1.33333	0.666667	0.666667	1.66667	0.5	1	0.5	1.5	0	1	0.5	0.5	0	1.5	0	1	0	2.5	0
Sample_742	3.25	4.5	1.25	3.85714	1.14286	1.83333	0.2	0.2	3	1	0	2.2	1.2	2	2	1	1.75	2	1	1.25	1	1.5	1.33333	0.333333	2	1.33333	0.666667	0.333333	5	2	2	1.66667	0.666667	0.333333	0.5	0	0.5	2	0	0.5	1.5	0	0	1	0.5	0	0.5	2	0
Sample_743	2.58333	0.3	2.25	3.71429	1.14286	1.83333	1	0.8	3.4	0.6	0.4	0.6	0.4	1.5	1	0	2.25	0.75	1	1.5	1.75	1.25	0.666667	0.333333	1	0.666667	1	0.666667	0.666667	1	0.666667	1	1	0.666667	1	0.5	0.5	2.5	0	0.5	1.5	0.5	1.5	1.5	0.5	0.5	0.5	1	0
Sample_744	4.58333	4.2	1.625	4.71429	1.14286	0.333333	1	1	0.8	0.6	1.2	0.6	0.4	2.25	1.25	1.75	1	0.75	0.5	0.75	0.5	0.75	0.333333	1.66667	1.66667	2	1	1.33333	1.33333	1.66667	0.333333	0.333333	0.666667	3.33333	0.5	0	1	1.5	1	1	1	0	0	1	0	0.5	0.5	0	0
Sample_745	3.5	2.9	1.625	4.71429	1.57143	0.666667	1.8	0.8	3.8	1.8	1.4	0.6	2.2	2.75	1.5	0	2.5	1.75	1.5	1	1	1.25	0.666667	1.33333	0.333333	1.66667	0.666667	0.666667	0.666667	0.666667	0.666667	1	0	0	0.5	1	1.5	4.5	0.5	0	0	1	0	2	0	0.5	0	2.5	2
Sample_746	5	0.9	1.375	7	1.14286	0.333333	0.4	0	1.6	0.8	0.4	1.8	0.8	2	0.5	0.75	2	5.5	1	1.75	0.75	1.25	0.333333	0.333333	0.333333	0.333333	1	0	0.333333	0.333333	1.33333	0.666667	1	0.666667	0	1	0.5	2.5	0.5	0	0	0	0	0	0	0.5	0.5	0.5	0.5
Sample_747	2.58333	3	0.75	2.85714	0.428571	0.166667	0.6	0.4	2.6	0.6	0.4	1	0.6	1.25	1.25	0.25	0.75	0.25	0.5	0.75	0.5	1.5	0.666667	1	1.66667	2.33333	0	0	0	1.66667	1.33333	0.333333	0	1.66667	1	0	0.5	1	0	1	1	0	0	1.5	0.5	0.5	0.5	0.5	0
Sample_748	3.5	2.8	0.5	3.57143	1.85714	1.16667	1.2	0.2	2.8	0.8	0.4	0.8	0.4	3.75	2	0	0.5	0.5	0.5	0.5	1	0.5	0	1	0.666667	0	1	0.333333	0	1.66667	0.666667	0	0	1	0.5	0	0	2	1	0	0.5	0	0	0.5	0.5	0.5	0	0.5	0
Sample_749	4.41667	1.8	0.5	2.85714	1.28571	3.5	1	0.2	2.2	0.4	0.8	0.6	1.8	2.5	1	0.25	1.5	0.75	1.5	0.5	0.25	0.5	1	1.33333	0.333333	1	0.666667	0	1	0.666667	0.333333	0.333333	0.333333	1.33333	0	0	1.5	4	1	0	0.5	0.5	0	0.5	1.5	0	0	2	0.5
Sample_750	3.91667	5.3	1.625	6.71429	2.57143	0.166667	0.2	0.4	3.6	1.4	0.6	1.2	1.4	3.25	2.25	0	0.75	1	2.5	2	1	1	0.666667	0.666667	1.66667	1.66667	1	0.333333	0	2.33333	0.333333	1	0.666667	0.666667	0.5	1	0.5	3	0	0	1	1	0	1.5	0	0	0.5	1	0.5
Sample_751	5.16667	2.9	1.875	3.42857	1.14286	1.33333	2	0.2	4.6	1.4	0.2	1.6	0.4	4.25	2.25	1.5	1.25	0.75	0	1	0.5	1.25	0.666667	0.666667	0.333333	1	0.333333	0	0.666667	0.666667	1.33333	0.333333	1	2.33333	1	0.5	1	1	0.5	0	1.5	0	0	1.5	0	0.5	0	2	0.5
Sample_752	2.66667	2	1.5	3.28571	0.857143	3.66667	0.8	0.6	4.4	0.4	1	0.8	0.8	2.5	1.75	0	0.75	0.5	1.5	1.5	1.5	0.75	0.333333	0.666667	0	0	0.666667	0.333333	0	2.33333	0.666667	0.666667	0.333333	1	0.5	0	0.5	1	0	0	1.5	0	0	0.5	0.5	0.5	0	1	0.5
Sample_753	2.33333	3.3	1.75	5.57143	0.714286	0.666667	1	0.4	3.8	1	0.6	0.2	1	1.25	1.5	0.75	1	1	1	1.75	1	0.75	0.666667	1	1.33333	0.666667	0.666667	1.33333	1	1	0.333333	0	0.666667	1.66667	0.5	0	0.5	1.5	0	0.5	1.5	0	2	1	1	0	0.5	0.5	0
Sample_754	4.91667	3.4	1.375	3.57143	1.42857	2.66667	0.8	0.2	3.4	1.4	0.2	1.4	1.2	1.75	3.25	0.5	3	1.5	1	1.25	1.25	0.5	1	0.666667	0.666667	1.66667	1	0.333333	1.33333	1.33333	0.333333	0	0.333333	1.66667	1	1.5	2	3.5	0	2	0.5	0	0.5	0.5	0	1	0.5	1	1
Sample_755	4.25	0.5	1	3	1.42857	1.33333	1.6	0.6	4.2	1.8	1.2	0	0.8	2.5	0.75	0.25	1	0.75	0.5	1.25	0.5	0	1.33333	1	1.66667	0.666667	0.666667	0.333333	0.666667	1.33333	0.666667	0.333333	1.33333	1	0	1	2	2	0	0.5	1.5	0.5	0	1	0	0	0.5	1	0.5
Sample_756	3.16667	2.6	0.875	3	1.28571	1.33333	0.8	0.8	2.8	1.4	0.8	0.4	0.4	1.75	2	0.5	2.75	0.5	0.5	0.25	0	1.25	0	0.333333	0.666667	2	1	0.333333	1.33333	2.33333	0.333333	1.33333	0	1	0.5	0	1	4.5	0	0	0.5	0	0	0.5	1	0.5	0.5	0.5	0.5
Sample_757	1.91667	0.4	0.75	3	3	3.66667	0.6	0.2	3.8	0.6	0.8	0.8	0.6	3	0.75	0.5	1.25	0.5	1	1	1.25	0.5	1	0	1	0.333333	0	0	0	1	0.666667	0.666667	0.333333	1	0	0.5	1.5	1	0	0	0	2	0	1	0	1	0.5	0.5	0.5
Sample_758	3.08333	2.2	1.125	3.28571	1.14286	0.166667	0.2	0.4	3.8	0.8	0	0.2	0.8	3.25	2.75	0.25	1.5	0.75	1	0.75	2	0.5	0	0.666667	1	1	1.66667	0.666667	0	1	0	0	0.333333	0	1	0.5	1	3	0	0	1.5	1	0.5	0	0.5	0	0	1	0
Sample_759	3.25	1.5	0.625	1.28571	0	0.5	0.8	0.8	3.2	0.8	0.2	0.8	0.6	2	1.25	1	0.5	0.75	0.5	0	0	1.25	0.333333	1	1	0.666667	0	0	0.666667	0.666667	0.333333	0.666667	0.333333	1	0	0	0.5	1.5	0	0.5	0.5	0	1.5	0.5	0.5	0.5	0	0	0.5
Sample_760	2.08333	2.6	1.5	3.14286	0.714286	1.33333	1.4	0	2.8	0.8	0.2	0.8	1	2.75	0.75	0.5	1	4	1.5	0.5	1.5	1.25	2	1	0.333333	1	0	0.333333	0.333333	0.333333	0.666667	0.666667	1.33333	0.333333	0	0.5	1.5	2	0	0	1	0	1.5	1	0	0	1	2	0
Sample_761	2.83333	3.8	1.125	3.42857	1	1	0.8	0.2	3.4	0.8	0.8	1.6	0.6	3	1.25	0.25	0.25	0.75	0.5	1	1	0.25	0.333333	0	1	0.666667	1	0.333333	0	1.33333	0.666667	0.333333	0	0.666667	0	0.5	0	2	0.5	1	0.5	0.5	1.5	0.5	0	0	1	1	0.5
Sample_762	3.58333	3.5	1.5	7.28571	1.14286	2.5	1.2	0	4.2	1	0.6	0.6	1.2	3	2.5	1.75	2	1.5	1	1.75	2.25	1.25	0.666667	1	1	2.66667	1.33333	0	0.666667	1	1.66667	0	0.666667	2	0	1	1	2.5	0	1.5	0	0.5	0	1.5	0.5	0	0	2.5	0
Sample_763	2.5	2.3	1	2.42857	1	1.16667	0.8	0.6	2.6	1	0.2	0.2	1.2	1.5	1.5	0.25	2	1	0	0.25	1.5	0.25	0.333333	1.33333	0.333333	0.333333	0.333333	1	0	1	1	0.333333	0.333333	0.333333	0	0.5	2	3	0	0.5	0.5	0.5	0	0.5	0	0	0	0	0
Sample_764	3.58333	3.7	0.75	1.71429	0.714286	1	0.8	0.6	2.6	0.4	0	2	0.8	2.5	1	0.75	1.75	0.75	0	1	0.25	0.25	1	0.666667	0.333333	0	0.666667	0.333333	0	1	1.66667	0	0.333333	0.666667	0	0	0	2.5	0.5	0	0.5	0	0	0	0	1	1	1.5	0
Sample_765	3	4.5	0.375	3.42857	3.14286	1.33333	0.4	0.4	3.2	1.2	0.4	0	0.2	2.5	2	0	1	0.75	0.5	0.25	0.25	0.25	1	0	0.666667	0.666667	0.333333	0	0.333333	0.333333	0.333333	0	1	1	1	0	0	1.5	0	0	1	0	0	0	0	0	1.5	2	0
Sample_766	3.25	2.6	0.75	4.71429	2.28571	1.66667	1	0.8	2.8	1.2	0.2	0.6	0.6	1.25	1.5	0.25	1.75	0.75	0	0.5	0.25	0.5	1	0.666667	0.333333	0	0	0.666667	0	0.666667	0	0.333333	0.333333	0.666667	1	0	1	2	0	0	0	0	0.5	1	0	1	0	1	0
Sample_767	2.33333	1.7	0.375	3.42857	0.857143	1	0.2	0.2	2	1	0	0.2	0.2	2.75	0.75	0.25	1.25	1.25	0	0.25	0.5	0.25	1	0.666667	0.666667	0.333333	0	0.333333	0.333333	0.333333	0	0	0.333333	0	0	0	1	0.5	0	0.5	1	0	0	1	0	0.5	0	2.5	0
Sample_768	1.58333	0.2	0.625	4.14286	3	1.16667	0.6	0.4	3.4	1.2	0	0.8	1.4	2.5	1.5	0.75	1.25	0	1.5	0.75	0.75	1	1	0.666667	1	2.33333	1	0	2	1.66667	1	0.333333	1	2	0	0	0.5	2.5	0.5	0	0	0.5	0	1	0.5	0	0	3.5	1
Sample_769	4.25	2.9	1	3.42857	1.85714	0.833333	1.2	0.6	1.8	1.2	0.4	0.4	0.4	1.75	1.5	0.75	1.75	1	0.5	0.75	1.25	0.5	0	1.33333	0.333333	2.33333	1.33333	0.333333	0	1.33333	0.666667	0.666667	0.333333	0.333333	0	0	1	2.5	1.5	0	1.5	0.5	0	1	1	0.5	0.5	3	0
Sample_770	3	3.3	1	2.42857	0.857143	0.166667	1.6	0.6	2.6	1	0.4	0.4	0.8	4	0.5	1	1.75	1.25	0	1.25	0.25	0	0.333333	0.666667	0.666667	0.666667	0.666667	0.333333	0.666667	1	0.666667	0	0.333333	1.33333	0.5	0.5	1	2	0.5	0.5	1	0	0.5	1	0	0	0	1	0
Sample_771	1.58333	1.6	0.25	2.57143	0.428571	0	0.2	0.6	2	0.4	0	0	0.4	0.75	0.5	0.25	1.25	0.75	0	0.5	0.25	0.25	0.333333	0.333333	0.333333	0	0	0	0	0.666667	0	0	0	0	0	0	0.5	1	0	0	1	0.5	0	0.5	0	0	0	0.5	0
Sample_772	0.416667	4.3	0.625	5.42857	1.57143	1.16667	1	0.2	3.6	0.6	0.4	0.4	0.2	3.5	1	0	1.25	1.75	0	0.25	1	0.25	0.666667	0.333333	1	1	0.666667	0	0.666667	1	0	0.666667	1	1	0	0	0.5	1.5	0	1	0.5	0	0	0.5	0.5	0	0.5	1	0.5
Sample_773	2	3.2	0.375	1.71429	0.571429	0.666667	0.8	0.4	3.6	0.4	0.4	0.2	1	3	0.75	0	0.75	2	0	0.25	0.75	0.25	0.333333	0.333333	0.666667	0	0.333333	0	0	0	0	0	0.333333	0.333333	0	0	0.5	0.5	0	0	0	0	0.5	0	0	0.5	0.5	1	0
Sample_774	3.83333	0.2	0.75	2.42857	1.42857	0.5	1	0.4	1.8	1.2	0.2	0.2	1.2	1.25	1.5	0.75	2.25	1	0	1	0.5	0	1.66667	0.333333	0.333333	1.66667	0.333333	0	0	0.333333	0.333333	0.333333	0.333333	0	0.5	0	1.5	3	0	0	1	0.5	0	0.5	0	0.5	0	1	0
Sample_775	2.91667	2	0.75	3.57143	0.142857	1.33333	1	0.4	2	1.2	0.4	0.4	0.6	2.5	1.25	0.25	2.5	0.75	0	0.25	0	0.5	0.666667	0.333333	1.33333	0.666667	0.333333	0	0	0.666667	0.333333	0.666667	0	0.333333	0	0	0.5	3.5	0.5	0	0.5	0.5	0	0	0	0.5	0	0.5	0
Sample_776	2.16667	2.3	1.125	2.42857	0.571429	0.666667	0.6	0	1.8	0.6	0	0.2	2	1.5	0.75	0	1.25	0.75	0	0	0.5	0	0	0.333333	0	0.666667	0.333333	0	0	0.333333	0.333333	0.333333	0.333333	1	0.5	0.5	0.5	1	0	0	0	0.5	0	0	0	0	0	0	0
Sample_777	2	0.1	0.5	2.28571	1	1.16667	1.2	0.2	2.6	0.4	0.6	0.2	0.2	2.25	0.75	0.25	0.75	0	0	0.5	0.75	0.75	0	0.666667	1	0.333333	0.333333	0	0.333333	0.333333	0.333333	0.333333	0	0.333333	0.5	0	1	1	0	0	1	0	0	0.5	0.5	0	0	1	0
Sample_778	2.5	1.4	1.125	3.71429	0.857143	1.16667	0.8	0.2	2.4	0.4	0.2	0	0.6	1.25	0.75	0	2.25	0.5	0	1.25	1.25	0.25	0.333333	0.333333	1	1	0.333333	0.333333	1.66667	0.666667	1.33333	0.666667	0.333333	1.66667	0	0.5	0	2.5	0	0	1.5	0	0.5	0.5	0.5	0	0	0	0
Sample_779	2	1.7	0.5	2.42857	1	0.5	1.4	0	2.4	0.4	0	0.6	0.6	3.5	2	0.5	1	0.25	0.5	1.5	1	0.75	0.333333	0.666667	0	0.666667	0	0	0.333333	0.666667	0.333333	0.333333	0	0.666667	0	0.5	0	2	0	0	1.5	0	0	2	0	0	0	1	0
Sample_780	1.83333	2.9	0.625	4.85714	1	0.166667	0.4	0	1.6	1	0	0.4	0.2	2.5	1.75	0.5	2.25	1.5	0	1	0.5	0	0.333333	0.666667	0.666667	0.333333	0.666667	0	0	0.333333	0	0.666667	0.666667	0.666667	0.5	1.5	1	2	0	0	0.5	0	0	0.5	1	0.5	0	1.5	0
Sample_781	3	0.6	0.375	0.857143	0.428571	0.333333	0.6	0.4	2	0.6	0	1.4	0.4	1.25	1	0.25	1.25	0	0.5	0.25	1.25	0	0.333333	0	0	0.666667	0.666667	0	0.666667	0.666667	0.666667	0.333333	0.333333	0.333333	0.5	0	0.5	2	0	1	1	0	0.5	0.5	0	0.5	0	1	0
Sample_782	2.66667	5.3	0.125	2.28571	0.857143	0.333333	0.8	0.4	1.8	1.2	0.2	1.6	0	2.25	1	0	1.75	1.5	0	0.25	0.5	0.25	0.333333	0.666667	0.666667	0.333333	0	0.333333	0	0.333333	0.333333	0	0	0	0	0	0	3	0	0	0.5	0	0	0	0	0	0	2.5	0.5
Sample_783	4.66667	2.7	1.375	3.14286	1.42857	0.333333	2.2	1	3.8	1	1	0.4	1	2.75	1.25	1	1.25	1	0.5	1.25	0.25	1	1	2	1	1	0.666667	0	1	0.666667	0.666667	1	0.666667	0.333333	0.5	1	0	1	0.5	0.5	1.5	0.5	1	2.5	0	0.5	0	1.5	1
Sample_784	3.5	1.7	0.875	4.28571	0.857143	1.33333	1	0.8	1.6	0.6	0.6	0.6	0.4	2.75	0.25	0.25	0.25	1.75	0.5	0.75	0.5	0	0.666667	1.33333	1.33333	0.333333	0.333333	0.333333	0	1	0.333333	0	1.33333	1	0.5	0.5	0	1	0.5	0.5	0.5	0.5	0	0.5	0	0	0	1.5	0.5
Sample_785	2.66667	1.3	0.25	1.71429	1.71429	1.83333	0.4	0.2	3	0.8	0.2	0.4	0.2	1.75	1	0	1	1.25	1	0.25	0	0.25	0	0	1	0.333333	0	0.333333	0.333333	1	0	0.666667	0	1	0	1	0	1.5	0	0.5	0.5	0	0	0.5	0	1	1	1.5	0
Sample_786	3.16667	7.4	0.625	6.71429	3.28571	4.5	0.8	0.4	2.6	0.8	0.6	0.4	0	2	1.75	0.5	2.5	1.5	0.5	0.5	1	0.5	0.333333	0.333333	1	0.333333	0.666667	0.333333	0.333333	1.33333	0.333333	0.333333	0.333333	0.333333	0	1	1.5	1	0	0.5	0.5	0	1.5	0.5	1.5	0	0	0.5	0.5
Sample_787	1.5	2.4	0.5	3.14286	2.14286	1.33333	0.8	0	3	0.4	0.4	0.4	1	4.75	1.5	0	2.5	0	0	0.5	1.25	0.25	1	0.666667	0	0.333333	0.666667	0.333333	1.33333	0.333333	0.666667	0.666667	0.333333	1.33333	0	0	1	4.5	0	0	1.5	0.5	1.5	2	0	0	0	1.5	0
Sample_788	3.75	2.5	1.375	4.57143	1.85714	1.16667	1	0.8	4.4	0.6	1	1.2	0.8	3.25	2	1.5	0.5	2	0.5	0.5	1.25	0.75	0.666667	1	2	2	0.666667	0.666667	0.333333	1.33333	1.66667	0.333333	0.666667	2	0.5	0	0	1	0	0	1.5	0	0.5	1	0.5	0.5	0.5	1	0.5
Sample_789	1.91667	1	0.125	1.57143	0.285714	1	0	0	2.2	1	0	0.2	0.4	2.5	0.5	0	1.25	0.25	0	0.25	0	0	0.333333	0.666667	0	0.333333	0	0	0.666667	0.333333	0.333333	0	0.333333	1	0	0	0.5	3	0	0	0	0.5	0	0.5	1.5	0.5	0	0	0
Sample_790	2	1.6	0.75	3.42857	1.71429	2.16667	0.8	0.4	3	1.4	0.2	0.2	1	2.5	0.75	0.25	1.25	0.5	0.5	0	0	1	0.333333	0.666667	1	1	1	0	0.333333	0.666667	0.666667	1	1	0	0	0	1	3	0	0.5	0	1	0.5	0	0	0	0	1	0.5
Sample_791	2.25	2.2	0	4.28571	1.57143	0.333333	0.6	0	2.4	0	0	0	0.2	0.75	1.5	0	0.25	0	0	0.25	0.5	0.5	0	0	1	0	0.333333	0	0.333333	0.333333	0.666667	0	0	0.666667	0	0	0.5	1.5	0	0.5	0	0	0	0.5	0	0	0	2	0
Sample_792	2.83333	2.1	0.375	3.85714	0.285714	0.833333	0.6	0.4	1.8	0.4	0	0.8	0.4	0.25	0.5	0	1.75	3.75	0.5	0.25	0.25	0.25	1.33333	0.333333	0.333333	0	0.333333	0.666667	0	0.333333	0	0.333333	0.333333	1	0.5	0.5	0.5	2.5	0	0	0.5	0	0	0	0	0	0	0.5	0.5
Sample_793	3	1	0.875	1.57143	1	0.833333	0.8	0.6	4	1	0.2	0.2	1	2	1	0.5	2.5	0.5	0	0	0.25	1.25	0.333333	0.333333	0	0.666667	0.666667	0.333333	0.333333	0.333333	0.333333	0.333333	0	0.666667	0.5	0	0.5	3	0	0	1	0	0	0	0	0	0.5	0.5	0
Sample_794	1.16667	1.1	2	1.71429	0.857143	0.333333	1.2	2	2.6	0.2	0.6	1	0.6	2.25	1	1	0.25	2.25	0.5	0.5	1.25	0	1	3.66667	2	1	0.333333	2.33333	0	0.333333	0.333333	0.666667	1	0.333333	1	0	0.5	2.5	0.5	1	1	1	0	0.5	0	1	0.5	0	0.5
Sample_795	2.66667	2.3	0.5	2.28571	1.57143	1.16667	0.4	0.4	2.6	0.8	0.8	0.6	0.4	1.5	1.25	1	1.25	0.75	1	0.5	1.5	0.5	0.333333	0.333333	1.33333	1.33333	0.666667	0.333333	0	2.33333	1	0.333333	0.333333	0.333333	1	0.5	0.5	1.5	0.5	0.5	0.5	1	2	1	1	0.5	0	0.5	0
Sample_796	4.58333	1.7	1.625	0.142857	1	1.16667	1.4	0.2	3	1.2	0.4	0	1.4	5.75	1.25	0.5	1.75	0.75	0.5	0.25	1.5	1	1	0.666667	1.66667	0.333333	1	0	0.666667	2	1.33333	0.333333	1	1	0	0	1.5	2	0	0	2	0	0.5	0.5	0.5	1.5	0	2	0
Sample_797	1.25	1.8	1.25	2.71429	1.42857	1	0.4	0.4	2.2	1.2	0.2	0.8	0.8	2.75	1.5	0.25	1	1.75	0.5	1.25	0.75	0	0	0.666667	1.33333	0.666667	0.333333	0	0.333333	0.666667	0	0.333333	0.333333	1	0	0.5	0.5	2.5	0	0	0.5	0	0	1	0.5	0	0	0.5	0.5
Sample_798	2.16667	1.6	0.625	1.57143	1.14286	0.333333	0.2	0.4	3	0.8	0.4	0	0.2	1.75	0.75	0	2	0.75	0.5	0.5	0.5	0.5	0.333333	0.666667	0.666667	0.333333	0.333333	0	0	0	0.333333	0	0.666667	0	0	0	1	2	0	1	0.5	0	0	1	0	0	0	0	0
