# Supplementary material for: Human leukocyte antigen class II gene diversity tunes antibody repertoires to common pathogens
Source: Front Immunol. 2022 Aug 8;13:856497. doi: 10.3389/fimmu.2022.856497 (PMC9393332; doi:10.3389/fimmu.2022.856497)
Supplement: Supplementary Table 1 — HLA genotypes for each study subject inferred by using HLA*LA and HLA-HD. [file DataSheet_1.zip › Supplementary Material/Supplementary Table 7.XLSX]

## Sheet: Supplementary Table 7
		HLA*LA		HLA-HD
Response variable (Adj. score)	Explanatory variable (haplotype or allele)	Coefficient of association (95% Confidence Interval)	-log10(P-value)	Coefficient of association (95% Confidence Interval)	-log10(P-value)	Predicted effect*
H. pylori	DRB1*01:01~DQA1*01:01~DQB1*05:01	-0.71(-0.83,-0.60)	30.3292	-0.70(-0.81,-0.59)	29.5687	additive
HHV-4	DRB1*01:01~DQA1*01:01~DQB1*05:01	-1.07(-1.27,-0.87)	21.4332	-1.07(-1.28,-0.86)	20.1783	additive
	DQA1*01:01	-0.67(-0.87,-0.47)	6.27969	-0.40(-0.59,-0.22)	0.595208
	DQB1*05:01	-0.84(-1.04,-0.63)	10.7476	-0.71(-0.92,-0.50)	6.28208
S. aureus	DRB1*01:01~DQA1*01:01~DQB1*05:01	-1.19(-1.32,-1.05)	59.3017	-1.17(-1.31,-1.04)	59.2024	additive
	DQA1*01:01	-0.62(-0.77,-0.48)	13.3244	-0.62(-0.74,-0.51)	19.7149
	DQB1*05:01	-0.77(-0.91,-0.63)	23.3845	-0.55(-0.70,-0.41)	8.64487
	DRB1*01:01	-0.72(-0.85,-0.59)	22.5431	-0.78(-0.90,-0.65)	27.6627
S. pneumoniae	DRB1*01:01~DQA1*01:01~DQB1*05:01	-0.71(-0.85,-0.57)	19.6197	-0.70(-0.84,-0.56)	18.4384	additive
	DQA1*01:01	-0.64(-0.77,-0.50)	16.4099	-0.64(-0.74,-0.55)	32.9235
	DQB1*05:01	-0.68(-0.81,-0.56)	21.5373	-0.67(-0.79,-0.54)	20.3559
HHV-1	DRB1*03:01~DQA1*01:02~DQB1*02:01	-1.12(-1.35,-0.88)	16.6037	-1.17(-1.41,-0.92)	16.3625	additive
HHV-4	DRB1*03:01~DQA1*01:02~DQB1*02:01	-0.85(-1.17,-0.54)	3.43278	-0.93(-1.23,-0.63)	5.28229	additive
	DRB1*03:01	-0.57(-0.85,-0.28)	0	-0.95(-1.24,-0.66)	5.7177
HHV-1	DRB1*03:01~DQA1*02:01~DQB1*02:01	0.87(0.62,1.13)	6.92308	0.72(0.46,0.97)	3.92491	monoallelic
	DQA1*02:01	0.95(0.72,1.17)	11.1813	1.38(1.15,1.61)	26.1743
HHV-4	DRB1*03:01~DQA1*03:01~DQB1*02:01	0.74(0.46,1.02)	3.17408	0.97(0.72,1.22)	10.3137	antagonistic
	DQA1*03:01	1.00(0.73,1.28)	7.8552	0.75(0.51,0.99)	4.58012
	DRB1*03:01	-0.57(-0.85,-0.28)	0	-0.95(-1.24,-0.66)	5.7177
HHV-5	DRB1*03:01~DQA1*03:01~DQB1*02:01	0.82(0.64,0.99)	15.6746	0.81(0.64,0.99)	15.1871	additive
	DQA1*03:01	0.62(0.42,0.82)	4.48437	0.61(0.42,0.79)	5.36737
HHV-1	DRB1*07:01~DQA1*03:01~DQB1*03:02	1.00(0.81,1.19)	20.9995	1.27(1.06,1.49)	26.63	additive
	DQA1*03:01	0.76(0.57,0.95)	9.82584	0.76(0.58,0.94)	11.8035
	DQB1*03:02	0.57(0.39,0.76)	4.86072	0.89(0.71,1.06)	18.7282
	DRB1*07:01	1.09(0.85,1.32)	15.3521	0.96(0.71,1.21)	9.46272
HHV-4	DRB1*07:01~DQA1*03:01~DQB1*03:02	1.26(1.01,1.51)	18.7872	0.87(0.60,1.13)	6.40313	additive
	DQA1*03:01	1.00(0.73,1.28)	7.8552	0.75(0.51,0.99)	4.58012
	DQB1*03:02	0.71(0.47,0.96)	3.88261	0.64(0.39,0.89)	1.99085
	DRB1*07:01	0.66(0.32,0.99)	0	0.95(0.65,1.25)	4.94066
S. pneumoniae	DRB1*07:01~DQA1*03:01~DQB1*03:02	0.72(0.56,0.88)	14.5277	0.68(0.52,0.85)	11.0437	additive
	DRB1*07:01	0.70(0.49,0.91)	5.64404	0.59(0.36,0.83)	1.92314
H. pylori	DRB1*15:01~DQA1*01:02~DQB1*05:02	-0.72(-0.84,-0.60)	25.9786	-0.72(-0.85,-0.59)	23.9549	additive
HHV-1	DRB1*15:01~DQA1*01:02~DQB1*05:02	-0.69(-0.88,-0.49)	7.99305	-0.75(-0.95,-0.55)	9.05447	monoallelic
	DQB1*05:02	-1.12(-1.31,-0.92)	25.0977	-1.26(-1.45,-1.07)	35.3637
HHV-4	DRB1*15:01~DQA1*01:02~DQB1*05:02	-1.13(-1.34,-0.93)	22.0294	-1.15(-1.37,-0.92)	19.5515	additive
	DQB1*05:02	-0.57(-0.83,-0.30)	0.356785	-0.76(-1.04,-0.47)	2.62016
HRB	DRB1*15:01~DQA1*01:02~DQB1*05:02	0.68(0.57,0.79)	29.4437	0.71(0.60,0.82)	32.402	additive
	DQB1*05:02	0.60(0.44,0.76)	8.26684	0.71(0.55,0.88)	12.697
H. pylori	DRB1*16:02~DQA1*01:02~DQB1*05:02	-0.74(-0.88,-0.60)	21.1917	-0.72(-0.86,-0.57)	17.7431	additive
HHV-1	DRB1*16:02~DQA1*01:02~DQB1*05:02	-1.19(-1.39,-0.99)	27.5782	-1.27(-1.47,-1.07)	32.3954	additive
	DQB1*05:02	-1.12(-1.31,-0.92)	25.0977	-1.26(-1.45,-1.07)	35.3637
	DRB1*16:02	-1.02(-1.19,-0.86)	28.5373	-1.04(-1.21,-0.87)	28.6351
Rhinovirus B	DRB1*16:02~DQA1*01:02~DQB1*05:02	0.75(0.61,0.89)	21.5615	0.77(0.62,0.92)	19.6733	additive
	DQB1*05:02	0.60(0.44,0.76)	8.26684	0.71(0.55,0.88)	12.697
	DRB1*16:02	0.70(0.57,0.83)	19.4454	0.64(0.50,0.79)	12.9009
HHV-1	DRB1*16:02~DQA1*02:01~DQB1*05:02	-0.70(-0.87,-0.54)	12.162	-0.90(-1.07,-0.72)	19.7675	antagonistic
	DQA1*02:01	0.95(0.72,1.17)	11.1813	1.38(1.15,1.61)	26.1743
	DQB1*05:02	-1.12(-1.31,-0.92)	25.0977	-1.26(-1.45,-1.07)	35.3637
	DRB1*16:02	-1.02(-1.19,-0.86)	28.5373	-1.04(-1.21,-0.87)	28.6351
HHV-2	DRB1*16:02~DQA1*02:01~DQB1*05:02	-0.70(-0.84,-0.56)	18.1397	-0.77(-0.91,-0.62)	21.2127	additive
	DRB1*16:02	-0.42(-0.62,-0.22)	0.304365	-0.63(-0.85,-0.42)	4.02932
HHV-4	DRB1*16:02~DQA1*02:01~DQB1*05:02	-1.07(-1.30,-0.84)	15.032	-0.97(-1.21,-0.73)	11.2553	antagonistic
	DQA1*02:01	1.10(0.79,1.42)	6.76461	0.68(0.41,0.95)	1.93411
	DQB1*05:02	-0.57(-0.83,-0.30)	0.356785	-0.76(-1.04,-0.47)	2.62016
	DRB1*16:02	-0.55(-0.81,-0.28)	0.0972509	-0.86(-1.12,-0.61)	6.28093
HHV-5	DRB1*16:02~DQA1*02:01~DQB1*05:02	-0.91(-1.09,-0.74)	20.2695	-0.72(-0.88,-0.56)	13.7615	monoallelic
HHV-1	DRB1*16:02~DQA1*05:01~DQB1*05:02	-1.01(-1.20,-0.82)	21.0731	-0.99(-1.17,-0.81)	22.4949	additive
	DQB1*05:02	-1.12(-1.31,-0.92)	25.0977	-1.26(-1.45,-1.07)	35.3637
	DRB1*16:02	-1.02(-1.19,-0.86)	28.5373	-1.04(-1.21,-0.87)	28.6351
*Predicted effect of putative protective or risk alleles on the haplotype. Additive, the combined effect of multiple alleles of a given haplotype was greater than their separate effects; monoallelic, the association at the haplotype level appears to me mainly due to a single allele; antagonistic, two alleles of the same haplotype appear to have opposing effects.
